# Supplementary material for: Complete Genome Sequence of the N2-Fixing Broad Host Range Endophyte Klebsiella pneumoniae 342 and Virulence Predictions Verified in Mice
Source: PLoS Genet. 2008 Jul 25;4(7):e1000141. doi: 10.1371/journal.pgen.1000141 (PMC2453333; doi:10.1371/journal.pgen.1000141)
Supplement: Table S1 — Small Molecule Transporter Family Analysis of Kp342 Compared to K. pneumoniae MGH78578, E. coli, and Representative Soil and Plant-associated Bacteria. (0.22 MB XLS) [file pgen.1000141.s004.xls]

## Sheet: kpne1
ORF03402	kpne1	AAE		407	aspartate:alanine antiporter				III	aspartate:alanine antiporter
ORF05211	kpne1	AAE		408	aspartate:alanine antiporter				III	#N/A
ORF00029	kpne1	ABC	membrane	419	lipoprotein releasing				VI	lipoprotein releasing
ORF00030	kpne1	ABC	ABC	419	lipoprotein releasing				VI	lipoprotein releasing
ORF00031	kpne1	ABC	membrane	419	lipoprotein releasing				VI	lipoprotein releasing
ORF00046	kpne1	ABC	binding protein	422	spermidine/putrescine				III	spermidine/putrescine
ORF00047	kpne1	ABC	membrane	422	spermidine/putrescine				III	spermidine/putrescine
ORF00048	kpne1	ABC	membrane	422	spermidine/putrescine				III	spermidine/putrescine
ORF00049	kpne1	ABC	ABC	422	spermidine/putrescine				III	spermidine/putrescine
ORF00168	kpne1	ABC	ABC	426	amino acid (glutamine/glutamate/aspartate?)				III	amino acid (glutamine/glutamate/aspartate?)
ORF00169	kpne1	ABC	membrane	426	amino aicd (glutamine/glutamate/aspartate?)				III	amino aicd (glutamine/glutamate/aspartate?)
ORF00170	kpne1	ABC	binding protein	426	amino acid (glutamine/glutamate/aspartate?)				III	amino acid (glutamine/glutamate/aspartate?)
ORF00193	kpne1	ABC	binding protein	429	amino acid (glutamine/glutamate/aspartate?)				III	amino acid (glutamine/glutamate/aspartate?)
ORF00194	kpne1	ABC	membrane	429	amino aicd (glutamine/glutamate/aspartate?)				III	amino aicd (glutamine/glutamate/aspartate?)
ORF00195	kpne1	ABC	ABC	429	amino acid (glutamine/glutamate/aspartate?)				III	amino acid (glutamine/glutamate/aspartate?)
ORF00227	kpne1	ABC	ABC	433	?				VIII	?
ORF00228	kpne1	ABC	membrane	433	?				VIII	?
ORF00229	kpne1	ABC	binding protein	433	?				VIII	?
ORF00309	kpne1	ABC	binding protein	436	amino acid (glutamine/glutamate/aspartate?)				III	#N/A
ORF00310	kpne1	ABC	membrane	436	amino acid (lysine/arginine/ornithine/histidine/octopine)				III	#N/A
ORF00311	kpne1	ABC	membrane	436	amino acid (lysine/arginine/ornithine/histidine/octopine)				III	#N/A
ORF00312	kpne1	ABC	ABC	436	amino acid (lysine/arginine/ornithine/histidine/octopine)				III	#N/A
ORF00314	kpne1	ABC	ABC	440	antimicrobial peptide uptake				III	#N/A
ORF00315	kpne1	ABC	ABC	440	antimicrobial peptide uptake				III	#N/A
ORF00316	kpne1	ABC	membrane	440	antimicrobial peptide uptake				III	#N/A
ORF00329	kpne1	ABC	membrane	440	antimicrobial peptide uptake				III	#N/A
ORF00330	kpne1	ABC	binding protein	440	antimicrobial peptide uptake				III	#N/A
ORF00350	kpne1	ABC	binding protein	441	antimicrobial peptide uptake				III	#N/A
ORF00352	kpne1	ABC	membrane	441	antimicrobial peptide uptake				III	#N/A
ORF00353	kpne1	ABC	ABC	447	amino acid (glutamine/glutamate/aspartate?)				III	#N/A
ORF00354	kpne1	ABC	binding protein	447	amino acid (glutamine/glutamate/aspartate?)				III	#N/A
ORF00356	kpne1	ABC	binding protein	449	nitrate/sulfonate/taurine				ID	#N/A
ORF00358	kpne1	ABC	membrane	449	nitrate/sulfonate/taurine				ID	#N/A
ORF00359	kpne1	ABC	ABC	449	nitrate/sulfonate/taurine				ID	#N/A
ORF00409	kpne1	ABC	binding protein	453	D-methionine				III	#N/A
ORF00410	kpne1	ABC	ABC	453	D-methionine				III	#N/A
ORF00411	kpne1	ABC	membrane	453	D-methionine				III	#N/A
ORF00440	kpne1	ABC	binding protein	456	amino acid (glutamine/glutamate/aspartate?)				III	#N/A
ORF00442	kpne1	ABC	ABC	456	amino acid (glutamine/glutamate/aspartate?)				III	#N/A
ORF00679	kpne1	ABC	binding protein	460	branched-chain amino acid				III	#N/A
ORF00680	kpne1	ABC	membrane	460	branched-chain amino acid				III	#N/A
ORF00681	kpne1	ABC	membrane	460	branched-chain amino acid				III	#N/A
ORF00682	kpne1	ABC	ABC	460	branched-chain amino acid				III	#N/A
ORF00683	kpne1	ABC	ABC	460	branched-chain amino acid				III	#N/A
ORF00724	kpne1	ABC	membrane	465	D-methionine				III	#N/A
ORF00725	kpne1	ABC	ABC	465	D-methionine				III	#N/A
ORF00726	kpne1	ABC	binding protein	465	D-methionine				III	#N/A
ORF00789	kpne1	ABC	ABC	468	dipeptide/oligopeptide				III	#N/A
ORF00790	kpne1	ABC	membrane	468	dipeptide/oligopeptide				III	#N/A
ORF00791	kpne1	ABC	membrane	468	dipeptide/oligopeptide				III	#N/A
ORF00792	kpne1	ABC	binding protein	468	dipeptide/oligopeptide				III	#N/A
ORF00796	kpne1	ABC	binding protein	472	ribose				II	#N/A
ORF00798	kpne1	ABC	ABC	472	ribose				II	#N/A
ORF00799	kpne1	ABC	membrane	472	ribose				II	#N/A
ORF00824	kpne1	ABC	ABC	476	nitrate/sulfonate/taurine				ID	#N/A
ORF00825	kpne1	ABC	membrane	476	nitrate/sulfonate/taurine				ID	#N/A
ORF00826	kpne1	ABC	binding protein	476	nitrate/sulfonate/taurine				ID	#N/A
ORF00840	kpne1	ABC	ABC	479	amino acid (glutamine/glutamate/aspartate?)				III	#N/A
ORF00841	kpne1	ABC	membrane	479	amino aicd (glutamine/glutamate/aspartate?)				III	#N/A
ORF00842	kpne1	ABC	membrane	479	amino aicd (glutamine/glutamate/aspartate?)				III	#N/A
ORF00843	kpne1	ABC	binding protein	479	amino acid (glutamine/glutamate/aspartate?)				III	#N/A
ORF00883	kpne1	ABC	binding protein	483	ribose				II	#N/A
ORF00892	kpne1	ABC	ABC	484	nitrate/sulfonate/taurine				ID	#N/A
ORF00893	kpne1	ABC	membrane	484	nitrate/sulfonate/taurine				ID	#N/A
ORF00894	kpne1	ABC	binding protein	484	nitrate/sulfonate/taurine				ID	#N/A
ORF00918	kpne1	ABC	binding protein	487	amino acid (glutamine/glutamate/aspartate?)				III	#N/A
ORF00941	kpne1	ABC	ABC	488	? (Uup homolog/duplicated ATPase)				VIII	#N/A
ORF00945	kpne1	ABC	binding protein	489	dipeptide/oligopeptide				III	#N/A
ORF00946	kpne1	ABC	membrane	489	dipeptide/oligopeptide				III	#N/A
ORF00947	kpne1	ABC	membrane	489	dipeptide/oligopeptide				III	#N/A
ORF00948	kpne1	ABC	ABC	489	dipeptide/oligopeptide				III	#N/A
ORF00978	kpne1	ABC	membrane	493	iron(III)				V	#N/A
ORF00979	kpne1	ABC	binding protein	493	iron(III)				V	#N/A
ORF00980	kpne1	ABC	ABC	493	iron(III)				II	#N/A
ORF00991	kpne1	ABC	binding protein	496	amino acid (glutamine/glutamate/aspartate?)				III	#N/A
ORF00992	kpne1	ABC	ABC	496	amino acid (glutamine/glutamate/aspartate?)				III	#N/A
ORF00993	kpne1	ABC	membrane	496	amino aicd (glutamine/glutamate/aspartate?)				III	#N/A
ORF00995	kpne1	ABC	binding protein	496	amino acid (glutamine/glutamate/aspartate?)				III	#N/A
ORF01015	kpne1	ABC	binding protein	500	dipeptide/oligopeptide				III	#N/A
ORF01022	kpne1	ABC	membrane	501	spermidine/putrescine				III	#N/A
ORF01023	kpne1	ABC	membrane	501	spermidine/putrescine				III	#N/A
ORF01024	kpne1	ABC	ABC	501	spermidine/putrescine				III	#N/A
ORF01025	kpne1	ABC	binding protein	501	spermidine/putrescine				III	#N/A
ORF01125	kpne1	ABC	membrane	506	D-methionine				III	#N/A
ORF01126	kpne1	ABC	binding protein	506	D-methionine				III	#N/A
ORF01127	kpne1	ABC	ABC	506	D-methionine				III	#N/A
ORF01128	kpne1	ABC	binding protein	509	dipeptide/oligopeptide				III	#N/A
ORF01129	kpne1	ABC	membrane	509	dipeptide/oligopeptide				III	#N/A
ORF01130	kpne1	ABC	membrane	509	dipeptide/oligopeptide				III	#N/A
ORF01131	kpne1	ABC	ABC	509	dipeptide/oligopeptide				III	#N/A
ORF01132	kpne1	ABC	ABC	509	dipeptide/oligopeptide				III	#N/A
ORF01145	kpne1	ABC	binding protein	514	nitrate/sulfonate/taurine				ID	#N/A
ORF01152	kpne1	ABC	binding protein	514	nitrate/sulfonate/taurine				ID	#N/A
ORF01153	kpne1	ABC	ABC	514	nitrate/sulfonate/taurine				ID	#N/A
ORF01154	kpne1	ABC	membrane	514	nitrate/sulfonate/taurine				ID	#N/A
ORF01192	kpne1	ABC	membrane	518	heme export				VI	#N/A
ORF01193	kpne1	ABC	membrane	518	heme export				VI	#N/A
ORF01194	kpne1	ABC	ABC	518	heme export				VI	#N/A
ORF01201	kpne1	ABC	ABC	522	iron(III)				III	#N/A
ORF01202	kpne1	ABC	membrane	522	iron(III)				V	#N/A
ORF01203	kpne1	ABC	binding protein	522	iron(III)				V	#N/A
ORF01219	kpne1	ABC	ABC	524	amino acid (glutamine/glutamate/aspartate?)				III	#N/A
ORF01220	kpne1	ABC	membrane	524	amino aicd (glutamine/glutamate/aspartate?)				III	#N/A
ORF01221	kpne1	ABC	binding protein	524	amino acid (glutamine/glutamate/aspartate?)				III	#N/A
ORF01223	kpne1	ABC	binding protein	527	cobalamin/Fe3+-siderophores				V	#N/A
ORF01224	kpne1	ABC	membrane	527	cobalamin/Fe3+-siderophores				V	#N/A
ORF01225	kpne1	ABC	membrane	527	cobalamin/Fe3+-siderophores				V	#N/A
ORF01226	kpne1	ABC	ABC	527	cobalamin/Fe3+-siderophores				V	#N/A
ORF01229	kpne1	ABC	ABC	531	nitrate/sulfonate/taurine				ID	#N/A
ORF01230	kpne1	ABC	membrane	531	nitrate/sulfonate/taurine				ID	#N/A
ORF01231	kpne1	ABC	binding protein	531	nitrate/sulfonate/taurine				ID	#N/A
ORF01232	kpne1	ABC	binding protein	531	nitrate/sulfonate/taurine				ID	#N/A
ORF01247	kpne1	ABC	binding protein	535	cobalamin/Fe3+-siderophores				V	#N/A
ORF01248	kpne1	ABC	membrane	535	cobalamin/Fe3+-siderophores				V	#N/A
ORF01249	kpne1	ABC	binding protein	537	molybdate				ID	#N/A
ORF01250	kpne1	ABC	ABC	535	cobalamin/Fe3+-siderophores				V	#N/A
ORF01263	kpne1	ABC	membrane	539	? (Fe-S assembly/SufBCD system)				V	#N/A
ORF01264	kpne1	ABC	ABC	539	? (Fe-S assembly/SufBCD system)				V	#N/A
ORF01265	kpne1	ABC	membrane	539	? (Fe-S assembly/SufBCD system)				V	#N/A
ORF01274	kpne1	ABC	binding protein	542	cobalamin/Fe3+-siderophores				V	#N/A
ORF01275	kpne1	ABC	membrane	542	cobalamin/Fe3+-siderophores				V	#N/A
ORF01276	kpne1	ABC	ABC	542	cobalamin/Fe3+-siderophores				V	#N/A
ORF01294	kpne1	ABC	ABC	545	Vitamin B12				V	#N/A
ORF01296	kpne1	ABC	binding protein	545	Vitamin B12				III	#N/A
ORF01297	kpne1	ABC	membrane	545	Vitamin B12				V	#N/A
ORF01329	kpne1	ABC	ABC	549	oligopeptide				III	#N/A
ORF01330	kpne1	ABC	ABC	549	oligopeptide				III	#N/A
ORF01331	kpne1	ABC	membrane	549	oligopeptide				III	#N/A
ORF01332	kpne1	ABC	membrane	549	oligopeptide				III	#N/A
ORF01333	kpne1	ABC	binding protein	549	oligopeptide				III	#N/A
ORF01359	kpne1	ABC	ABC	554	nitrate/sulfonate/taurine				ID	#N/A
ORF01360	kpne1	ABC	membrane	554	nitrate/sulfonate/taurine				ID	#N/A
ORF01361	kpne1	ABC	binding protein	554	nitrate/sulfonate/taurine				ID	#N/A
ORF01386	kpne1	ABC	binding protein	557	ribose				II	#N/A
ORF01415	kpne1	ABC	binding protein	559	molybdate				ID	#N/A
ORF01422	kpne1	ABC	ABC	560	branched-chain amino acid				III	#N/A
ORF01423	kpne1	ABC	ABC	560	branched-chain amino acid				III	#N/A
ORF01424	kpne1	ABC	membrane	560	branched-chain amino acid				III	#N/A
ORF01425	kpne1	ABC	membrane	560	branched-chain amino acid				III	#N/A
ORF01426	kpne1	ABC	binding protein	560	branched-chain amino acid				III	#N/A
ORF01432	kpne1	ABC	ABC	565	glycine betaine/L-proline/carnitine/choline				III	#N/A
ORF01433	kpne1	ABC	membrane	565	glycine betaine/L-proline/carnitine/choline				III	#N/A
ORF01434	kpne1	ABC	membrane	565	glycine betaine/L-proline/carnitine/choline				III	#N/A
ORF01435	kpne1	ABC	binding protein	565	glycine betaine/L-proline/carnitine/choline				III	#N/A
ORF01437	kpne1	ABC	binding protein	569	phosphonate				ID	#N/A
ORF01440	kpne1	ABC	binding protein	570	trehalose/maltose				II	#N/A
ORF01441	kpne1	ABC	membrane	570	trehalose/maltose				II	#N/A
ORF01442	kpne1	ABC	membrane	570	trehalose/maltose				II	#N/A
ORF01444	kpne1	ABC	ABC	570	trehalose/maltose				II	#N/A
ORF01532	kpne1	ABC	binding protein	574	zinc ion				IC	#N/A
ORF01533	kpne1	ABC	ABC	574	zinc ion				IC	#N/A
ORF01534	kpne1	ABC	membrane	574	zinc ion				IC	#N/A
ORF01554	kpne1	ABC	membrane	579	ribose				II	#N/A
ORF01555	kpne1	ABC	ABC	579	ribose				II	#N/A
ORF01556	kpne1	ABC	binding protein	579	ribose				II	#N/A
ORF01575	kpne1	ABC	ABC	580	amino acid (glutamine/glutamate/aspartate?)				III	#N/A
ORF01576	kpne1	ABC	membrane	580	amino aicd (glutamine/glutamate/aspartate?)				III	#N/A
ORF01578	kpne1	ABC	binding protein	580	amino acid (glutamine/glutamate/aspartate?)				III	#N/A
ORF01617	kpne1	ABC	ABC	583	amino acid (glutamine/glutamate/aspartate?)				III	#N/A
ORF01619	kpne1	ABC	membrane	583	amino aicd (glutamine/glutamate/aspartate?)				III	#N/A
ORF01620	kpne1	ABC	binding protein	583	amino acid (glutamine/glutamate/aspartate?)				III	#N/A
ORF01762	kpne1	ABC	ABC	586	polysaccharide export				VI	#N/A
ORF01763	kpne1	ABC	membrane	586	polysaccharide export				VI	#N/A
ORF01810	kpne1	ABC	ABC	588	dipeptide/oligopeptide				III	#N/A
ORF01811	kpne1	ABC	ABC	588	dipeptide/oligopeptide				III	#N/A
ORF01812	kpne1	ABC	membrane	588	dipeptide/oligopeptide				III	#N/A
ORF01813	kpne1	ABC	membrane	588	dipeptide/oligopeptide				III	#N/A
ORF01814	kpne1	ABC	binding protein	588	dipeptide/oligopeptide				III	#N/A
ORF01837	kpne1	ABC	membrane	593	glycine betaine/L-proline/carnitine/choline				III	#N/A
ORF01839	kpne1	ABC	ABC	593	glycine betaine/L-proline/carnitine/choline				III	#N/A
ORF01840	kpne1	ABC	membrane	593	glycine betaine/L-proline/carnitine/choline				III	#N/A
ORF01841	kpne1	ABC	binding protein	593	glycine betaine/L-proline/carnitine/choline				III	#N/A
ORF01862	kpne1	ABC	membrane	597	galactose/galactoside				II	#N/A
ORF01863	kpne1	ABC	ABC	597	galactose/galactoside				II	#N/A
ORF01864	kpne1	ABC	binding protein	597	galactose/galactoside				II	#N/A
ORF01891	kpne1	ABC	binding protein	601	oligopeptide				III	#N/A
ORF01892	kpne1	ABC	membrane	601	oligopeptide				III	#N/A
ORF01893	kpne1	ABC	membrane	601	oligopeptide				III	#N/A
ORF01894	kpne1	ABC	ABC	601	oligopeptide				III	#N/A
ORF01910	kpne1	ABC	binding protein	605	amino acid (glutamine/glutamate/aspartate?)				III	#N/A
ORF01911	kpne1	ABC	membrane	605	amino aicd (glutamine/glutamate/aspartate?)				III	#N/A
ORF01912	kpne1	ABC	membrane	605	amino aicd (glutamine/glutamate/aspartate?)				III	#N/A
ORF01913	kpne1	ABC	ABC	605	amino acid (glutamine/glutamate/aspartate?)				III	#N/A
ORF01922	kpne1	ABC	membrane	609	microcin J25 (21 aa cyclic peptide antibiotic) export	*	3.A.1.113.3		VI	#N/A
ORF01993	kpne1	ABC	ABC	610	amino acid (lysine/arginine/ornithine/histidine/octopine)				III	#N/A
ORF01994	kpne1	ABC	membrane	610	amino acid (lysine/arginine/ornithine/histidine/octopine)				III	#N/A
ORF01995	kpne1	ABC	membrane	610	amino acid (lysine/arginine/ornithine/histidine/octopine)				III	#N/A
ORF01996	kpne1	ABC	binding protein	610	amino acid (lysine/arginine/ornithine/histidine/octopine)				III	#N/A
ORF01998	kpne1	ABC	binding protein	610	amino acid (lysine/arginine/ornithine/histidine/octopine)				III	#N/A
ORF02070	kpne1	ABC	ABC	615	sulfate				ID	#N/A
ORF02071	kpne1	ABC	membrane	615	sulfate				ID	#N/A
ORF02072	kpne1	ABC	membrane	615	sulfate				ID	#N/A
ORF02073	kpne1	ABC	binding protein	615	sulfate				ID	#N/A
ORF02197	kpne1	ABC	binding protein	619	amino acid				III	#N/A
ORF02245	kpne1	ABC	membrane	621	?				VIII	#N/A
ORF02276	kpne1	ABC	binding protein	622	amino acid (glutamine/glutamate/aspartate?)				III	#N/A
ORF02277	kpne1	ABC	ABC	622	amino acid (glutamine/glutamate/aspartate?)				III	#N/A
ORF02282	kpne1	ABC	binding protein	622	amino acid (glutamine/glutamate/aspartate?)				III	#N/A
ORF02312	kpne1	ABC	ABC	625	glycine betaine/L-proline				III	#N/A
ORF02313	kpne1	ABC	membrane	625	glycine betaine/L-proline				III	#N/A
ORF02314	kpne1	ABC	binding protein	625	glycine betaine/L-proline				III	#N/A
ORF02332	kpne1	ABC	binding protein	628	manganese/zinc ion				IC	#N/A
ORF02333	kpne1	ABC	membrane	628	manganese/zinc ion				IC	#N/A
ORF02334	kpne1	ABC	ABC	628	manganese/zinc ion				IC	#N/A
ORF02383	kpne1	ABC	binding protein	632	manganese/zinc ion				IC	manganese/zinc ion
ORF02384	kpne1	ABC	ABC	632	manganese/zinc ion				IC	manganese/zinc ion
ORF02385	kpne1	ABC	membrane	632	manganese/zinc ion				IC	manganese/zinc ion
ORF02386	kpne1	ABC	membrane	632	manganese/zinc ion				IC	manganese/zinc ion
ORF02394	kpne1	ABC	binding protein	636	hemin				V	hemin
ORF02395	kpne1	ABC	membrane	636	hemin				V	hemin
ORF02396	kpne1	ABC	ABC	636	hemin				V	hemin
ORF02448	kpne1	ABC	binding protein	639	aliphatic sulfonates				ID	aliphatic sulfonates
ORF02451	kpne1	ABC	binding protein	640	D-methionine				III	D-methionine
ORF02452	kpne1	ABC	membrane	640	D-methionine				III	D-methionine
ORF02453	kpne1	ABC	ABC	640	D-methionine				III	D-methionine
ORF02495	kpne1	ABC	ABC	646	cobalt ion				IC	cobalt ion
ORF02496	kpne1	ABC	membrane	646	cobalt ion				IC	cobalt ion
ORF02497	kpne1	ABC	binding protein	646	cobalt ion				IC	cobalt ion
ORF02569	kpne1	ABC	membrane	651	oligogalacturonide				II	sugar
ORF02570	kpne1	ABC	membrane	651	oligogalacturonide				II	sugar
ORF02571	kpne1	ABC	ABC	651	oligogalacturonide				II	sugar
ORF02572	kpne1	ABC	binding protein	651	oligogalacturonide				II	sugar
ORF02815	kpne1	ABC	binding protein	656	AI2 autoinducer porter?				II	sugar (ribose?)
ORF02816	kpne1	ABC	membrane	656	AI2 autoinducer porter?				II	sugar (ribose?)
ORF02817	kpne1	ABC	membrane	656	AI2 autoinducer porter?				II	sugar (ribose?)
ORF02818	kpne1	ABC	ABC	656	AI2 autoinducer porter?				II	sugar (ribose?)
ORF02902	kpne1	ABC	binding protein	661	toluene tolerance				VI	toluene tolerance
ORF02903	kpne1	ABC	binding protein	661	toluene tolerance				VI	toluene tolerance
ORF02904	kpne1	ABC	membrane	661	toluene tolerance				VI	toluene tolerance
ORF02905	kpne1	ABC	ABC	661	toluene tolerance				VI	toluene tolerance
ORF02910	kpne1	ABC	binding protein	665	? (YhbG-YhbN)				VIII	? (YhbG-YhbN)
ORF02911	kpne1	ABC	ABC	665	? (YhbG-YhbN)				VIII	? (YhbG-YhbN)
ORF03039	kpne1	ABC	ABC	667	? (Uup homolog/duplicated ATPase)				VIII	? (Uup homolog/duplicated ATPase)
ORF03115	kpne1	ABC	ABC	669	sugar (glycerol-3-phosphate?)				II	sugar (glycerol-3-phosphate?)
ORF03116	kpne1	ABC	membrane	669	sugar (glycerol-3-phosphate?)				II	sugar (glycerol-3-phosphate?)
ORF03117	kpne1	ABC	membrane	669	sugar (glycerol-3-phosphate?)				II	sugar (glycerol-3-phosphate?)
ORF03118	kpne1	ABC	binding protein	669	sugar (glycerol-3-phosphate?)				II	sugar (glycerol-3-phosphate?)
ORF03119	kpne1	ABC	ABC	673	branched-chain amino acid				III	branched-chain amino acid
ORF03120	kpne1	ABC	ABC	673	branched-chain amino acid				III	branched-chain amino acid
ORF03121	kpne1	ABC	membrane	673	branched-chain amino acid				III	branched-chain amino acid
ORF03122	kpne1	ABC	membrane	673	branched-chain amino acid				III	branched-chain amino acid
ORF03123	kpne1	ABC	binding protein	673	branched-chain amino acid				III	branched-chain amino acid
ORF03128	kpne1	ABC	binding protein	673	branched-chain amino acid				III	branched-chain amino acid
ORF03133	kpne1	ABC	membrane	679	cell division				V	cell division
ORF03134	kpne1	ABC	ABC	679	cell division				V	cell division
ORF03155	kpne1	ABC	binding protein	681	dipeptide/oligopeptide/nickel ion				III	dipeptide/oligopeptide/nickel ion
ORF03156	kpne1	ABC	membrane	681	dipeptide/oligopeptide/nickel ion				III	dipeptide/oligopeptide/nickel ion
ORF03157	kpne1	ABC	membrane	681	dipeptide/oligopeptide/nickel ion				III	dipeptide/oligopeptide/nickel ion
ORF03158	kpne1	ABC	ABC	681	dipeptide/oligopeptide/nickel ion				III	dipeptide/oligopeptide/nickel ion
ORF03159	kpne1	ABC	ABC	681	dipeptide/oligopeptide/nickel ion				III	dipeptide/oligopeptide/nickel ion
ORF03209	kpne1	ABC	ABC	687	dipeptide/oligopeptide				III	dipeptide/oligopeptide
ORF03210	kpne1	ABC	ABC	687	dipeptide/oligopeptide				III	dipeptide/oligopeptide
ORF03211	kpne1	ABC	membrane	687	dipeptide/oligopeptide				III	dipeptide/oligopeptide
ORF03212	kpne1	ABC	membrane	687	dipeptide/oligopeptide				III	dipeptide/oligopeptide
ORF03213	kpne1	ABC	binding protein	687	dipeptide/oligopeptide				III	dipeptide/oligopeptide
ORF03232	kpne1	ABC	ABC	692	? (Uup homolog/duplicated ATPase)				VIII	? (Uup homolog/duplicated ATPase)
ORF03242	kpne1	ABC	binding protein	693	sugar (xylose?)				II	sugar (xylose?)
ORF03243	kpne1	ABC	ABC	693	sugar (xylose?)				II	sugar (xylose?)
ORF03244	kpne1	ABC	membrane	693	sugar (xylose?)				II	sugar (xylose?)
ORF03308	kpne1	ABC	membrane	696	multidrug				VI	multidrug
ORF03309	kpne1	ABC	ABC	696	multidrug				VI	multidrug
ORF03329	kpne1	ABC	binding protein	698	sulfate				ID	sulfate
ORF03350	kpne1	ABC	binding protein	699	D-methionine				III	D-methionine
ORF03430	kpne1	ABC	ABC	700	phosphate				ID	phosphate
ORF03431	kpne1	ABC	membrane	700	phosphate				ID	phosphate
ORF03432	kpne1	ABC	membrane	700	phosphate				ID	phosphate
ORF03433	kpne1	ABC	binding protein	700	phosphate				ID	phosphate
ORF03454	kpne1	ABC	membrane	704	ribose				II	ribose
ORF03455	kpne1	ABC	ABC	704	ribose				II	ribose
ORF03456	kpne1	ABC	membrane	704	ribose				II	ribose
ORF03457	kpne1	ABC	binding protein	704	ribose				II	ribose
ORF03505	kpne1	ABC	membrane	712	ribose				II	ribose
ORF03506	kpne1	ABC	membrane	712	ribose				II	ribose
ORF03507	kpne1	ABC	ABC	712	ribose				II	ribose
ORF03508	kpne1	ABC	binding protein	712	ribose				II	ribose
ORF03542	kpne1	ABC	binding protein	714	zinc ion				IC	manganese/zinc ion
ORF03703	kpne1	ABC	membrane	715	maltose/maltodextrin				II	#N/A
ORF03704	kpne1	ABC	membrane	715	maltose/maltodextrin				II	#N/A
ORF03705	kpne1	ABC	binding protein	715	maltose/maltodextrin				II	#N/A
ORF03706	kpne1	ABC	ABC	715	maltose/maltodextrin				II	#N/A
ORF03745	kpne1	ABC	ABC	722	spermidine/putrescine				III	#N/A
ORF03746	kpne1	ABC	binding protein	722	spermidine/putrescine				VIII	#N/A
ORF03748	kpne1	ABC	membrane	722	spermidine/putrescine				III	#N/A
ORF03778	kpne1	ABC	binding protein	726	ribose				II	#N/A
ORF03779	kpne1	ABC	membrane	726	ribose				II	#N/A
ORF03780	kpne1	ABC	ABC	726	ribose				II	#N/A
ORF03786	kpne1	ABC	ABC	729	phosphonate				ID	#N/A
ORF03787	kpne1	ABC	ABC	729	phosphonate				ID	#N/A
ORF03824	kpne1	ABC	membrane	731	toxin secretion	*			VI	#N/A
ORF03850	kpne1	ABC	binding protein	732	amino acid (glutamine/glutamate/aspartate?)				III	#N/A
ORF03913	kpne1	ABC	binding protein	734	ribose				II	#N/A
ORF03914	kpne1	ABC	ABC	734	ribose				II	#N/A
ORF03915	kpne1	ABC	membrane	734	ribose				II	#N/A
ORF03916	kpne1	ABC	membrane	734	ribose				II	#N/A
ORF03970	kpne1	ABC	binding protein	738	glycerol-3-phosphate				II	#N/A
ORF03971	kpne1	ABC	ABC	738	glycerol-3-phosphate				II	#N/A
ORF03973	kpne1	ABC	membrane	738	glycerol-3-phosphate				II	#N/A
ORF03974	kpne1	ABC	membrane	738	glycerol-3-phosphate				II	#N/A
ORF04050	kpne1	ABC	membrane	742	multidrug				VI	#N/A
ORF04051	kpne1	ABC	ABC	742	multidrug				VI	#N/A
ORF04175	kpne1	ABC	ABC	744	? (Uup homolog/duplicated ATPase)				VIII	#N/A
ORF04264	kpne1	ABC	ABC	746	thiamine				V	#N/A
ORF04266	kpne1	ABC	membrane	746	thiamine				V	#N/A
ORF04267	kpne1	ABC	binding protein	746	thiamine				V	#N/A
ORF04268	kpne1	ABC	binding protein	749	dipeptide/oligopeptide				III	#N/A
ORF04341	kpne1	ABC	ABC	751	multidrug				VI	#N/A
ORF04342	kpne1	ABC	membrane	751	multidrug				VI	#N/A
ORF04375	kpne1	ABC	ABC	753	cobalamin/Fe3+-siderophores				V	#N/A
ORF04378	kpne1	ABC	membrane	753	cobalamin/Fe3+-siderophores				V	#N/A
ORF04383	kpne1	ABC	binding protein	753	cobalamin/Fe3+-siderophores				V	#N/A
ORF04421	kpne1	ABC	binding protein	756	D-methionine				III	#N/A
ORF04422	kpne1	ABC	membrane	756	D-methionine				III	#N/A
ORF04423	kpne1	ABC	ABC	756	D-methionine				III	#N/A
ORF04487	kpne1	ABC	ABC	759	nitrate/sulfonate/taurine				ID	#N/A
ORF04488	kpne1	ABC	binding protein	759	nitrate/sulfonate/taurine				ID	#N/A
ORF04489	kpne1	ABC	membrane	759	nitrate/sulfonate/taurine				ID	#N/A
ORF04521	kpne1	ABC	membrane	762	phosphonate				ID	#N/A
ORF04522	kpne1	ABC	membrane	762	phosphonate				ID	#N/A
ORF04523	kpne1	ABC	binding protein	762	phosphonate				ID	#N/A
ORF04524	kpne1	ABC	ABC	762	phosphonate				ID	#N/A
ORF04531	kpne1	ABC	membrane	766	amino aicd (glutamine/glutamate/aspartate?)				III	#N/A
ORF04532	kpne1	ABC	membrane	766	amino aicd (glutamine/glutamate/aspartate?)				III	#N/A
ORF04533	kpne1	ABC	ABC	766	amino acid (glutamine/glutamate/aspartate?)				III	#N/A
ORF04534	kpne1	ABC	binding protein	766	amino acid (glutamine/glutamate/aspartate?)				III	#N/A
ORF04537	kpne1	ABC	ABC	770	branched-chain amino acid				III	#N/A
ORF04538	kpne1	ABC	ABC	770	branched-chain amino acid				III	#N/A
ORF04539	kpne1	ABC	membrane	770	branched-chain amino acid				III	#N/A
ORF04540	kpne1	ABC	membrane	770	branched-chain amino acid				III	#N/A
ORF04541	kpne1	ABC	binding protein	770	branched-chain amino acid				III	#N/A
ORF04548	kpne1	ABC	binding protein	775	taurine				III	#N/A
ORF04549	kpne1	ABC	ABC	775	taurine				III	#N/A
ORF04550	kpne1	ABC	membrane	775	taurine				ID	#N/A
ORF04650	kpne1	ABC	binding protein	779	dipeptide/oligopeptide				III	#N/A
ORF04654	kpne1	ABC	membrane	780	multidrug	*			VI	#N/A
ORF04655	kpne1	ABC	membrane	780	multidrug	*			VI	#N/A
ORF04671	kpne1	ABC	ABC	782	maltose/maltodextrin				II	#N/A
ORF04672	kpne1	ABC	binding protein	782	maltose/maltodextrin				II	#N/A
ORF04673	kpne1	ABC	membrane	782	maltose/maltodextrin				II	#N/A
ORF04674	kpne1	ABC	membrane	782	maltose/maltodextrin				II	#N/A
ORF04713	kpne1	ABC	ABC	787	?				VIII	#N/A
ORF04714	kpne1	ABC	membrane	787	?				VIII	#N/A
ORF04718	kpne1	ABC	ABC	789	?				VIII	#N/A
ORF04719	kpne1	ABC	membrane	789	?				VIII	#N/A
ORF04827	kpne1	ABC	binding protein	792	ribose				II	#N/A
ORF04828	kpne1	ABC	binding protein	792	ribose				II	#N/A
ORF04829	kpne1	ABC	ABC	792	ribose				II	#N/A
ORF04830	kpne1	ABC	membrane	792	ribose				II	#N/A
ORF04840	kpne1	ABC	ABC	797	cobalamin/Fe3+-siderophores				V	#N/A
ORF04841	kpne1	ABC	membrane	797	cobalamin/Fe3+-siderophores				V	#N/A
ORF04842	kpne1	ABC	binding protein	797	cobalamin/Fe3+-siderophores				V	#N/A
ORF04848	kpne1	ABC	binding protein	800	amino acid (glutamine/glutamate/aspartate?)				III	#N/A
ORF04886	kpne1	ABC	binding protein	802	dipeptide/oligopeptide				III	#N/A
ORF04887	kpne1	ABC	membrane	802	dipeptide/oligopeptide				III	#N/A
ORF04888	kpne1	ABC	membrane	802	dipeptide/oligopeptide				III	#N/A
ORF04889	kpne1	ABC	ABC	802	dipeptide/oligopeptide				III	#N/A
ORF04890	kpne1	ABC	ABC	802	dipeptide/oligopeptide				III	#N/A
ORF04895	kpne1	ABC	binding protein	807	amino acid (glutamine/glutamate/aspartate?)				III	#N/A
ORF04896	kpne1	ABC	membrane	807	amino aicd (glutamine/glutamate/aspartate?)				III	#N/A
ORF04897	kpne1	ABC	membrane	807	amino aicd (glutamine/glutamate/aspartate?)				III	#N/A
ORF04898	kpne1	ABC	ABC	807	amino acid (glutamine/glutamate/aspartate?)				III	#N/A
ORF04901	kpne1	ABC	ABC	811	dipeptide/oligopeptide				III	#N/A
ORF04902	kpne1	ABC	ABC	811	dipeptide/oligopeptide				III	#N/A
ORF04903	kpne1	ABC	membrane	811	dipeptide/oligopeptide				III	#N/A
ORF04904	kpne1	ABC	membrane	811	dipeptide/oligopeptide				III	#N/A
ORF04905	kpne1	ABC	binding protein	811	dipeptide/oligopeptide				III	#N/A
ORF04922	kpne1	ABC	membrane	818	ribose				II	#N/A
ORF04923	kpne1	ABC	ABC	818	ribose				II	#N/A
ORF04925	kpne1	ABC	binding protein	818	ribose				II	#N/A
ORF04935	kpne1	ABC	ABC	819	ferric enterobactin				V	#N/A
ORF04936	kpne1	ABC	membrane	819	ferric enterobactin				V	#N/A
ORF04937	kpne1	ABC	membrane	819	ferric enterobactin				V	#N/A
ORF04939	kpne1	ABC	binding protein	819	ferric enterobactin				VIII	#N/A
ORF04953	kpne1	ABC	ABC	825	ribose				II	#N/A
ORF04954	kpne1	ABC	membrane	825	ribose				II	#N/A
ORF04955	kpne1	ABC	binding protein	825	ribose				II	#N/A
ORF04970	kpne1	ABC	membrane	830	ribose				II	#N/A
ORF04971	kpne1	ABC	membrane	830	ribose				II	#N/A
ORF04972	kpne1	ABC	ABC	830	ribose				II	#N/A
ORF04973	kpne1	ABC	binding protein	830	ribose				II	#N/A
ORF05012	kpne1	ABC	ABC	831	amino acid (glutamine/glutamate/aspartate?)				III	#N/A
ORF05013	kpne1	ABC	membrane	831	amino aicd (glutamine/glutamate/aspartate?)				III	#N/A
ORF05014	kpne1	ABC	membrane	831	amino aicd (glutamine/glutamate/aspartate?)				III	#N/A
ORF05015	kpne1	ABC	binding protein	831	amino acid (glutamine/glutamate/aspartate?)				III	#N/A
ORF05090	kpne1	ABC	ABC	836	molybdate				ID	#N/A
ORF05093	kpne1	ABC	binding protein	836	molybdate				ID	#N/A
ORF05094	kpne1	ABC	membrane	836	molybdate				ID	#N/A
ORF05095	kpne1	ABC	ABC	836	molybdate				ID	#N/A
ORF05144	kpne1	ABC	membrane	840	multidrug				VI	#N/A
ORF05146	kpne1	ABC	membrane	840	multidrug				VI	#N/A
ORF05147	kpne1	ABC	ABC	840	multidrug				VI	#N/A
ORF05165	kpne1	ABC	ABC	843	amino acid (glutamine/glutamate/aspartate?)				III	#N/A
ORF05166	kpne1	ABC	membrane	843	amino aicd (glutamine/glutamate/aspartate?)				III	#N/A
ORF05167	kpne1	ABC	binding protein	843	amino acid (glutamine/glutamate/aspartate?)				III	#N/A
ORF05182	kpne1	ABC	ABC	846	? (Uup homolog/duplicated ATPase)				VIII	#N/A
ORF05193	kpne1	ABC	ABC	847	dipeptide/oligopeptide				III	#N/A
ORF05194	kpne1	ABC	binding protein	847	dipeptide/oligopeptide				III	#N/A
ORF05195	kpne1	ABC	membrane	847	dipeptide/oligopeptide				III	#N/A
ORF05196	kpne1	ABC	membrane	847	dipeptide/oligopeptide				III	#N/A
ORF05219	kpne1	ABC	binding protein	851	spermidine/putrescine				III	#N/A
ORF05220	kpne1	ABC	ABC	851	spermidine/putrescine				III	#N/A
ORF05221	kpne1	ABC	membrane	851	spermidine/putrescine				III	#N/A
ORF05222	kpne1	ABC	membrane	851	spermidine/putrescine				III	#N/A
ORF05227	kpne1	ABC	binding protein	855	arginine				III	#N/A
ORF05228	kpne1	ABC	membrane	856	arginine				III	#N/A
ORF05229	kpne1	ABC	membrane	857	arginine				III	#N/A
ORF05230	kpne1	ABC	binding protein	858	arginine				III	#N/A
ORF05231	kpne1	ABC	ABC	859	arginine				III	#N/A
ORF05247	kpne1	ABC	ABC	860	efflux (antimicrobial peptide?)				VI	#N/A
ORF05254	kpne1	ABC	membrane	861	CydC/CydD homolog	*			V	#N/A
ORF05255	kpne1	ABC	membrane	861	CydC/CydD homolog	*			V	#N/A
ORF05279	kpne1	ABC	membrane	863	multidrug	*			VI	#N/A
ORF05299	kpne1	ABC	ABC	864	nitrate/sulfonate/taurine				ID	#N/A
ORF05300	kpne1	ABC	membrane	864	nitrate/sulfonate/taurine				ID	#N/A
ORF05302	kpne1	ABC	binding protein	864	nitrate/sulfonate/taurine				ID	#N/A
ORF05308	kpne1	ABC	ABC	867	? (Uup homolog/duplicated ATPase)				VIII	#N/A
ORF05331	kpne1	ABC	binding protein	869	oligopeptide				III	#N/A
ORF05335	kpne1	ABC	binding protein	870	iron(III)				V	#N/A
ORF05336	kpne1	ABC	membrane	870	iron(III)				V	#N/A
ORF05337	kpne1	ABC	ABC	870	iron(III)				III	#N/A
ORFA00160	kpne1	ABC	binding protein	873	toluene tolerance				VI	#N/A
ORFA00161	kpne1	ABC	binding protein	873	toluene tolerance				VI	#N/A
ORFA00162	kpne1	ABC	ABC	873	toluene tolerance				VI	#N/A
ORFA00163	kpne1	ABC	membrane	873	toluene tolerance				VI	#N/A
ORFA00209	kpne1	ABC	membrane	878	toxin secretion	*			VI	toxin secretion
ORF00531	kpne1	AbgT		353	aminobenzoyl-glutamate				III	#N/A
ORF00554	kpne1	AEC		354	malonate?					#N/A
ORF01527	kpne1	AEC		355	malonate?					#N/A
ORF02389	kpne1	AEC		356	malonate?					malonate?
ORF04193	kpne1	AGCS		217	sodium ion:alanine symporter				III	#N/A
ORF04658	kpne1	Amt		304	ammonium				IC	#N/A
ORF00415	kpne1	APC		222	amino acid				III	#N/A
ORF00490	kpne1	APC		223	amino acid				III	#N/A
ORF00519	kpne1	APC		224	arginine/ornithine antiporter				III	#N/A
ORF01003	kpne1	APC		225	amino acid				III	#N/A
ORF01138	kpne1	APC		226	amino acid				III	#N/A
ORF01747	kpne1	APC		227	amino acid				III	#N/A
ORF01870	kpne1	APC		228	amino acid				III	#N/A
ORF03589	kpne1	APC		229	amino acid				III	amino acid
ORF03818	kpne1	APC		230	arginine/ornithine antiporter				III	#N/A
ORF03845	kpne1	APC		231	amino acid				III	#N/A
ORF03888	kpne1	APC		232	amino acid				III	#N/A
ORF04124	kpne1	APC		233	amino acid				III	#N/A
ORF04318	kpne1	APC		234	amino acid				III	#N/A
ORF04460	kpne1	APC		235	GABA				III	#N/A
ORF04544	kpne1	APC		236	ethanolamine				VI	#N/A
ORF04546	kpne1	APC		237	amino acid				III	#N/A
ORF04582	kpne1	APC		238	amino acid				III	#N/A
ORF04814	kpne1	APC		239	arginine/ornithine antiporter				III	#N/A
ORF04857	kpne1	APC		240	amino acid				III	#N/A
ORF04863	kpne1	APC		241	amino acid				III	#N/A
ORF05119	kpne1	APC		242	amino acid				III	#N/A
ORF05359	kpne1	APC		243	amino acid				III	#N/A
ORF00122	kpne1	ArAE		409	fusaric acid?					fusaric acid?
ORF01086	kpne1	ArAE		410	fusaric acid?					#N/A
ORF01718	kpne1	ArAE		411	fusaric acid?					#N/A
ORF02621	kpne1	ArAE		412	fusaric acid?					multidrug efflux?
ORF02952	kpne1	ArAE		413	p-hydroxybenzoic acid efflux					p-hydroxybenzoic acid efflux
ORF03046	kpne1	ArAE		414	?					?
ORF05319	kpne1	ArAE		415	fusaric acid?					#N/A
ORFB00110	kpne1	ArAE		417	fusaric acid?					fusaric acid?
ORFA00110	kpne1	ArsAB		905	arsenite (ArsA)				ID	#N/A
ORFA00114	kpne1	ArsAB		907	arsenite (ArsA)				ID	#N/A
ORF02626	kpne1	ArsB		288	arsenite (ArsB)				ID	arsenite (ArsB)
ORFA00111	kpne1	ArsB		292	arsenite (ArsB)				ID	#N/A
ORF02056	kpne1	BASS		220	sodium ion:bile acid symporter				VI	#N/A
ORF03697	kpne1	BASS		221	sodium ion:bile acid symporter				VI	#N/A
ORF04915	kpne1	BCCT		183	glycine betaine/carnitine/choline				III	#N/A
ORF05351	kpne1	BCCT		184	glycine betaine/carnitine/choline				III	#N/A
ORF01036	kpne1	BenE		293	benzoate				II	#N/A
ORF01370	kpne1	CaCA		191	proton:calcium ion antiporter				IC	#N/A
ORF02906	kpne1	CaCA		192	sodium ion:calcium ion antiporter				IC	sodium ion:calcium ion antiporter
ORF01526	kpne1	CCS		214	sodium ion:citrate symporter				II	#N/A
ORF04226	kpne1	CCS		215	sodium ion:citrate symporter				II	#N/A
ORF04255	kpne1	CCS		216	sodium ion:citrate symporter				II	#N/A
ORF00917	kpne1	CDF		261	cation efflux				IC	#N/A
ORF03035	kpne1	CDF		262	cation efflux				IC	cation efflux
ORF03522	kpne1	CDF		263	cation efflux				IC	cation efflux
ORF04668	kpne1	CDF		264	cation efflux				IC	#N/A
ORF05081	kpne1	CDF		265	cation efflux				IC	#N/A
ORF01158	kpne1	CHR		307	chromate ion				ID	#N/A
ORF00573	kpne1	ClC		7	chloride ion channel				ID	#N/A
ORF02044	kpne1	ClC		8	chloride ion channel				ID	#N/A
ORF03314	kpne1	ClC		9	chloride ion channel				ID	chloride ion channel
ORF04380	kpne1	ClC		10	chloride ion channel				ID	#N/A
ORF02048	kpne1	CNT		275	sodium ion:nucleoside symporter				IV	#N/A
ORF05385	kpne1	CNT		276	sodium ion:nucleoside symporter				IV	#N/A
ORF01457	kpne1	CPA1		246	sodium ion:proton antiporter				IC	#N/A
ORF01690	kpne1	CPA1		247	sodium ion:proton antiporter				IC	#N/A
ORF03755	kpne1	CPA1		250	sodium ion:proton antiporter				IC	#N/A
ORF03037	kpne1	CPA2		253	potassium/sodium ion:proton antiporter				IC	potassium/sodium ion:proton antiporter
ORF04244	kpne1	CPA2		254	potassium/sodium ion:proton antiporter				IC	#N/A
ORF04704	kpne1	CPA2		255	potassium/sodium ion:proton antiporter				IC	#N/A
ORF01961	kpne1	CPA3		342	multicomponent sodium ion:proton antiporter				IC	#N/A
ORF02365	kpne1	CPA3		343	multicomponent sodium ion:proton antiporter				IC	#N/A
ORF00253	kpne1	DAACS		209	proton/sodium ion:glutamate/aspartate symporter				III	#N/A
ORF01801	kpne1	DAACS		210	proton/sodium ion:glutamate/aspartate symporter				III	#N/A
ORF02829	kpne1	DAACS		211	sodium ion:serine/threonine symporter				III	sodium ion:serine/threonine symporter
ORF03190	kpne1	DAACS		212	proton/sodium ion:glutamate/aspartate symporter				III	proton/sodium ion:glutamate/aspartate symporter
ORF03769	kpne1	DAACS		213	proton/sodium ion:glutamate/aspartate symporter				III	#N/A
ORF00545	kpne1	DASS		294	sodium ion:dicarboxylate/sulfate				II	#N/A
ORF01977	kpne1	DASS		295	sodium ion:dicarboxylate/sulfate				II	#N/A
ORF02941	kpne1	DASS		296	sodium ion:dicarboxylate/sulfate				II	sodium ion:dicarboxylate/sulfate
ORF03165	kpne1	DASS		297	sodium ion:dicarboxylate/sulfate				II	sodium ion:dicarboxylate/sulfate
ORF03327	kpne1	DASS		298	sodium ion:dicarboxylate/sulfate				II	sodium ion:dicarboxylate/sulfate
ORF04214	kpne1	DASS		299	sodium ion:dicarboxylate/sulfate				II	#N/A
ORF04216	kpne1	DASS		300	sodium ion:dicarboxylate/sulfate				II	#N/A
ORF05175	kpne1	DASS		301	sodium ion:dicarboxylate/sulfate				II	#N/A
ORF03654	kpne1	Dcu		180	C4-dicarboxylate				II	C4-dicarboxylate
ORF03815	kpne1	Dcu		181	C4-dicarboxylate				II	#N/A
ORF04988	kpne1	DcuC		339	C4-dicarboxylate				II	#N/A
ORF00280	kpne1	DMT		357	drug/metabolite?				VI	#N/A
ORF00561	kpne1	DMT		358	multidrug/quaternary ammonium compound efflux (SMR subfamily)				VI	#N/A
ORF00562	kpne1	DMT		359	multidrug/quaternary ammonium compound efflux (SMR subfamily)				VI	#N/A
ORF00686	kpne1	DMT		360	drug/metabolite?				VI	#N/A
ORF00831	kpne1	DMT		361	drug/metabolite?				VI	#N/A
ORF00962	kpne1	DMT		362	drug/metabolite?				VI	#N/A
ORF01037	kpne1	DMT		363	drug/metabolite?				VI	#N/A
ORF01347	kpne1	DMT		364	drug/metabolite?				VI	#N/A
ORF01589	kpne1	DMT		365	drug/metabolite?				VI	#N/A
ORF02596	kpne1	DMT		366	drug/metabolite?				VI	drug/metabolite?
ORF02894	kpne1	DMT		367	drug/metabolite?				VI	drug/metabolite?
ORF03145	kpne1	DMT		368	multidrug/quaternary ammonium compound efflux (SMR subfamily)				VI	multidrug/quaternary ammonium compound efflux (SMR subfamily)
ORF03147	kpne1	DMT		369	multidrug/quaternary ammonium compound efflux (SMR subfamily)				VI	multidrug/quaternary ammonium compound efflux (SMR subfamily)
ORF03348	kpne1	DMT		370	drug/metabolite?				VI	drug/metabolite?
ORF03367	kpne1	DMT		371	drug/metabolite?				VI	drug/metabolite?
ORF03392	kpne1	DMT		372	drug/metabolite?				VI	drug/metabolite?
ORF03516	kpne1	DMT		373	L-rhamnose:proton symporter				II	L-rhamnose:proton symporter
ORF03605	kpne1	DMT		374	chloramphenicol (RarD homolog)				VI	chloramphenicol (RarD homolog)
ORF03614	kpne1	DMT		375	drug/metabolite?				VI	drug/metabolite?
ORF03839	kpne1	DMT		376	multidrug/quaternary ammonium compound efflux (SMR subfamily)				VI	#N/A
ORF03890	kpne1	DMT		377	drug/metabolite?				VI	#N/A
ORF04055	kpne1	DMT		378	multidrug/quaternary ammonium compound efflux (SMR subfamily)				VI	#N/A
ORF04056	kpne1	DMT		379	multidrug/quaternary ammonium compound efflux (SMR subfamily)				VI	#N/A
ORF04519	kpne1	DMT		380	drug/metabolite?				VI	#N/A
ORF04892	kpne1	DMT		381	drug/metabolite?				VI	#N/A
ORF05169	kpne1	DMT		382	drug/metabolite?				VI	#N/A
ORF05368	kpne1	DMT		383	drug/metabolite?				VI	#N/A
ORFB00115	kpne1	DMT		384	drug/metabolite?				VI	drug/metabolite?
ORF03333	kpne1	ESS		219	sodium ion:glutamate symporter				III	sodium ion:glutamate symporter
ORF03437	kpne1	F-ATPase		879	protons				IC	protons
ORF03438	kpne1	F-ATPase		879	protons				IC	protons
ORF03439	kpne1	F-ATPase		879	protons				IC	protons
ORF03440	kpne1	F-ATPase		879	protons				IC	protons
ORF03441	kpne1	F-ATPase		879	protons				IC	protons
ORF03442	kpne1	F-ATPase		879	protons				IC	protons
ORF03443	kpne1	F-ATPase		879	protons				IC	protons
ORF03444	kpne1	F-ATPase		879	protons				IC	protons
ORF03445	kpne1	F-ATPase		879	protons				IC	protons
ORF03082	kpne1	FeoB		1003	ferrous ion				IC	ferrous ion
ORF02033	kpne1	FNT		285	formate/nitrite				II	#N/A
ORF05270	kpne1	FNT		286	formate/nitrite				II	#N/A
ORF00640	kpne1	GntP		401	gluconate				II	#N/A
ORF00661	kpne1	GntP		402	gluconate				II	#N/A
ORF01172	kpne1	GntP		403	gluconate				II	#N/A
ORF03088	kpne1	GntP		404	gluconate				II	gluconate
ORF03105	kpne1	GntP		405	gluconate				II	gluconate
ORF03395	kpne1	GntP		406	gluconate				II	gluconate
ORF00984	kpne1	GPH		194	sugar				II	#N/A
ORF01550	kpne1	GPH		195	sugar				II	#N/A
ORF01560	kpne1	GPH		196	sugar				II	#N/A
ORF02131	kpne1	GPH		198	sugar				II	#N/A
ORF02823	kpne1	GPH		199	sugar				II	sugar
ORF03340	kpne1	GPH		200	sugar				II	sugar
ORF03798	kpne1	GPH		201	sugar				II	#N/A
ORF04025	kpne1	GPH		202	sugar				II	#N/A
ORF04317	kpne1	GPH		203	sugar				II	#N/A
ORF00038	kpne1	SSPTS	EnzymeIIBC	915	glucitol/sorbitol				II	glucitol/sorbitol
ORF02062	kpne1	GPTS	HPr	935					II	#N/A
ORF02063	kpne1	GPTS	EnzymeI	936					II	#N/A
ORF02549	kpne1	GPTS	EnzymeI	946					II	0
ORF02805	kpne1	GPTS	EnzymeI	948					II	0
ORF02916	kpne1	GPTS	HPr	950					II	0
ORF05347	kpne1	GPTS	EnzymeI	989					II	#N/A
ORF01429	kpne1	HAAAP		278	serine				III	#N/A
ORF01566	kpne1	HAAAP		279	aromatic amino acid				III	#N/A
ORF02446	kpne1	HAAAP		280	serine				III	serine
ORF02585	kpne1	HAAAP		281	serine				III	serine
ORF02869	kpne1	HAAAP		282	aromatic amino acid				III	aromatic amino acid
ORF03129	kpne1	HAAAP		283	tryptophan/tyrosine				III	tryptophan/tyrosine
ORFA00165	kpne1	HAAAP		284	aromatic amino acid				III	#N/A
ORF02244	kpne1	IISP		909	signal recognition particle protein Ffh/SRP54				VI	#N/A
ORF02999	kpne1	IISP		910	preprotein translocase SecY				VI	preprotein translocase SecY
ORF03135	kpne1	IISP		911	signal recognition particle-docking protein FtsY				VI	signal recognition particle-docking protein FtsY
ORF05386	kpne1	IRT		995	iron ion				IC	#N/A
ORF00039	kpne1	KDGT		179	2-keto-3-deoxygluconate				II	2-keto-3-deoxygluconate
ORF03453	kpne1	KUP		385	potassium ion uptake				IC	potassium ion uptake
ORF03269	kpne1	LctP		182	L-lactate				II	L-lactate
ORF04581	kpne1	LIVCS		218	branched-chain amino acid				III	#N/A
ORF02315	kpne1	LIV-E		398	branched-chain amino acid efflux (AzlC)				VI	#N/A
ORF03498	kpne1	LIV-E		399	branched-chain amino acid efflux (AzlC)				VI	branched-chain amino acid efflux (AzlC)
ORF02676	kpne1	LysE		386	arginine export				VI	arginine export
ORF00148	kpne1	MFS		34	cyanate				ID	cyanate
ORF00173	kpne1	MFS		35	multidrug efflux				VI	multidrug efflux
ORF00196	kpne1	MFS		36	multidrug efflux				VI	multidrug efflux
ORF00270	kpne1	MFS		37	D-galactonate				IC	#N/A
ORF00337	kpne1	MFS		38	multidrug efflux				VI	#N/A
ORF00365	kpne1	MFS		39	multidrug efflux				VI	#N/A
ORF00474	kpne1	MFS		40	multidrug efflux				VI	#N/A
ORF00478	kpne1	MFS		41	multidrug efflux				VI	#N/A
ORF00491	kpne1	MFS		42	multidrug efflux				VI	#N/A
ORF00570	kpne1	MFS		43	multidrug efflux				VI	#N/A
ORF00584	kpne1	MFS		44	D-galactonate				IC	#N/A
ORF00670	kpne1	MFS		45	multidrug efflux?				VI	#N/A
ORF00685	kpne1	MFS		46	multidrug efflux				VI	#N/A
ORF00691	kpne1	MFS		47	multidrug efflux (Bcr/CflA subfamily)				VI	#N/A
ORF00693	kpne1	MFS		48	D-galactonate				IC	#N/A
ORF00717	kpne1	MFS		49	multidrug efflux				VI	#N/A
ORF00722	kpne1	MFS		50	multidrug efflux				VI	#N/A
ORF00733	kpne1	MFS		51	multidrug efflux				VI	#N/A
ORF00761	kpne1	MFS		52	multidrug efflux				VI	#N/A
ORF00788	kpne1	MFS		53	multidrug efflux (EmrB/QacA subfamily)				VI	#N/A
ORF00808	kpne1	MFS		54	multidrug efflux				VI	#N/A
ORF00827	kpne1	MFS		55	oxalate:formate antiporter				II	#N/A
ORF00832	kpne1	MFS		56	multidrug efflux				VI	#N/A
ORF00853	kpne1	MFS		57	multidrug efflux (EmrB/QacA subfamily)				VI	#N/A
ORF00913	kpne1	MFS		58	cyanate				ID	#N/A
ORF00951	kpne1	MFS		59	multidrug efflux				VI	#N/A
ORF00969	kpne1	MFS		60	multidrug efflux				VI	#N/A
ORF00972	kpne1	MFS		61	nitrate/nitrite				ID	#N/A
ORF00990	kpne1	MFS		63	D-galactonate				IC	#N/A
ORF01058	kpne1	MFS		64	multidrug efflux				VI	#N/A
ORF01097	kpne1	MFS		66	multidrug efflux				VI	#N/A
ORF01100	kpne1	MFS		67	multidrug efflux				VI	#N/A
ORF01136	kpne1	MFS		68	multidrug efflux				VI	#N/A
ORF01160	kpne1	MFS		69	multidrug efflux				VI	#N/A
ORF01163	kpne1	MFS		70	multidrug efflux?				VI	#N/A
ORF01208	kpne1	MFS		71	multidrug efflux				VI	#N/A
ORF01217	kpne1	MFS		72	multidrug efflux				VI	#N/A
ORF01239	kpne1	MFS		73	metabolite (benzoate?)				II	#N/A
ORF01252	kpne1	MFS		74	D-galactonate				IC	#N/A
ORF01277	kpne1	MFS		75	multidrug efflux				VI	#N/A
ORF01352	kpne1	MFS		77	nitrate/nitrite				ID	#N/A
ORF01407	kpne1	MFS		78	D-galactonate				IC	#N/A
ORF01417	kpne1	MFS		79	multidrug efflux				VI	#N/A
ORF01498	kpne1	MFS		80	multidrug efflux				VI	#N/A
ORF01562	kpne1	MFS		83	multidrug efflux				VI	#N/A
ORF01600	kpne1	MFS		84	multidrug efflux				VI	#N/A
ORF01605	kpne1	MFS		85	multidrug efflux				VI	#N/A
ORF01649	kpne1	MFS		86	multidrug efflux?				VI	#N/A
ORF01709	kpne1	MFS		87	multidrug efflux				VI	#N/A
ORF01805	kpne1	MFS		88	multidrug efflux				VI	#N/A
ORF01817	kpne1	MFS		89	metabolite (alpha-ketoglutarate?)				II	#N/A
ORF01877	kpne1	MFS		90	multidrug efflux				VI	#N/A
ORF01896	kpne1	MFS		91	multidrug efflux (Bcr/CflA subfamily)				VI	#N/A
ORF01938	kpne1	MFS		92	glycerol-3-phosphate				II	#N/A
ORF01943	kpne1	MFS		93	D-galactonate				IC	#N/A
ORF02017	kpne1	MFS		95	multidrug efflux				VI	#N/A
ORF02038	kpne1	MFS		96	cyanate				ID	#N/A
ORF02139	kpne1	MFS		99	cyanate				ID	#N/A
ORF02186	kpne1	MFS		100	multidrug efflux				VI	#N/A
ORF02224	kpne1	MFS		101	multidrug efflux				VI	#N/A
ORF02319	kpne1	MFS		102	multidrug efflux (EmrB/QacA subfamily)				VI	#N/A
ORF02351	kpne1	MFS		103	4-hydroxyphenylacetate				II	#N/A
ORF02405	kpne1	MFS		104	multidrug efflux				VI	multidrug efflux
ORF02439	kpne1	MFS		105	D-galactonate				IC	D-glucarate
ORF02450	kpne1	MFS		106	multidrug efflux				VI	multidrug efflux
ORF02463	kpne1	MFS		107	sugar efflux?				VI	L-fucose: proton symporter
ORF02556	kpne1	MFS		108	multidrug efflux				VI	multidrug efflux
ORF02575	kpne1	MFS		109	multidrug efflux?				VI	multidrug efflux?
ORF02576	kpne1	MFS		110	multidrug efflux				VI	multidrug efflux
ORF02637	kpne1	MFS		112	multidrug efflux				VI	multidrug efflux
ORF02690	kpne1	MFS		113	multidrug efflux				VI	multidrug efflux
ORF02710	kpne1	MFS		114	multidrug efflux?				VI	multidrug efflux?
ORF02833	kpne1	MFS		116	D-galactonate				IC	hexuronate
ORF02922	kpne1	MFS		117	D-galactonate				IC	D-glucarate
ORF02966	kpne1	MFS		118	multidrug efflux				VI	multidrug efflux
ORF03053	kpne1	MFS		119	multidrug efflux?				VI	multidrug efflux?
ORF03144	kpne1	MFS		120	multidrug efflux				VI	multidrug efflux
ORF03185	kpne1	MFS		122	multidrug efflux				VI	multidrug efflux
ORF03216	kpne1	MFS		123	oxalate:formate antiporter				II	oxalate:formate antiporter?
ORF03226	kpne1	MFS		124	D-galactonate				IC	2-ketogluconate
ORF03229	kpne1	MFS		125	metabolite (benzoate?)				II	4-hydroxybenzoate
ORF03254	kpne1	MFS		126	D-galactonate				IC	D-galactonate
ORF03355	kpne1	MFS		127	multidrug efflux				VI	multidrug efflux
ORF03364	kpne1	MFS		128	multidrug efflux				VI	multidrug efflux
ORF03375	kpne1	MFS		129	metabolite (benzoate?)				II	metabolite (benzoate?)
ORF03381	kpne1	MFS		130	multidrug efflux				VI	multidrug efflux
ORF03385	kpne1	MFS		131	glycerol-3-phosphate				II	hexose phosphate
ORF03386	kpne1	MFS		132	glycerol-3-phosphate				II	hexose phosphate
ORF03393	kpne1	MFS		133	multidrug efflux (Bcr/CflA subfamily)				VI	multidrug efflux (Bcr/CflA subfamily)
ORF03420	kpne1	MFS		134	multidrug efflux				VI	multidrug efflux
ORF03459	kpne1	MFS		135	multidrug efflux				VI	multidrug efflux
ORF03502	kpne1	MFS		136	multidrug efflux?				VI	multidrug efflux?
ORF03795	kpne1	MFS		137	multidrug efflux				VI	#N/A
ORF03881	kpne1	MFS		139	multidrug efflux				VI	#N/A
ORF03900	kpne1	MFS		140	multidrug efflux?				VI	#N/A
ORF03989	kpne1	MFS		141	multidrug efflux				VI	#N/A
ORF04089	kpne1	MFS		142	multidrug efflux				VI	#N/A
ORF04107	kpne1	MFS		143	4-hydroxyphenylacetate				II	#N/A
ORF04128	kpne1	MFS		144	D-galactonate				IC	#N/A
ORF04196	kpne1	MFS		145	multidrug efflux				VI	#N/A
ORF04242	kpne1	MFS		146	D-galactonate				IC	#N/A
ORF04270	kpne1	MFS		147	multidrug efflux				VI	#N/A
ORF04271	kpne1	MFS		148	D-galactonate				IC	#N/A
ORF04274	kpne1	MFS		149	multidrug efflux?				VI	#N/A
ORF04428	kpne1	MFS		151	multidrug efflux				VI	#N/A
ORF04563	kpne1	MFS		152	multidrug efflux				VI	#N/A
ORF04621	kpne1	MFS		153	multidrug efflux				VI	#N/A
ORF04623	kpne1	MFS		154	metabolite (benzoate?)				II	#N/A
ORF04637	kpne1	MFS		155	muropeptide (AmpG)				V	#N/A
ORF04705	kpne1	MFS		156	multidrug efflux				VI	#N/A
ORF04854	kpne1	MFS		158	multidrug efflux				VI	#N/A
ORF04864	kpne1	MFS		159	multidrug efflux?				VI	#N/A
ORF04870	kpne1	MFS		160	multidrug efflux				VI	#N/A
ORF04938	kpne1	MFS		161	multidrug efflux				VI	#N/A
ORF04960	kpne1	MFS		162	glycerol-3-phosphate				II	#N/A
ORF05033	kpne1	MFS		163	multidrug efflux				VI	#N/A
ORF05151	kpne1	MFS		165	glycerol-3-phosphate				II	#N/A
ORF05184	kpne1	MFS		166	D-galactonate				IC	#N/A
ORF05200	kpne1	MFS		167	multidrug efflux?				VI	#N/A
ORF05207	kpne1	MFS		168	multidrug efflux				VI	#N/A
ORF05209	kpne1	MFS		169	sugar efflux?				VI	#N/A
ORF05267	kpne1	MFS		171	multidrug efflux				VI	#N/A
ORF05406	kpne1	MFS		172	multidrug efflux				VI	#N/A
ORF05416	kpne1	MFS		173	multidrug efflux				VI	#N/A
ORF05421	kpne1	MFS		174	multidrug efflux				VI	#N/A
ORFA00167	kpne1	MFS		175	multidrug efflux				VI	#N/A
ORFB00066	kpne1	MFS		177	cyanate				ID	cyanate
ORFB00121	kpne1	MFS		178	multidrug efflux				VI	multidrug efflux
ORF01920	kpne1	MgtE		998	magnesium ion				IC	#N/A
ORF03161	kpne1	MgtE		999	magnesium ion				IC	magnesium ion
ORF02512	kpne1	MIP		30	glycerol uptake				II	glycerol uptake
ORF02791	kpne1	MIP		31	glycerol uptake				II	glycerol uptake
ORF03331	kpne1	MIP		32	glycerol uptake				II	glycerol uptake
ORF05244	kpne1	MIP		33	glycerol uptake				II	#N/A
ORF00420	kpne1	MIT		24	magnesium/cobalt ion				IC	#N/A
ORF00504	kpne1	MIT		25	magnesium/cobalt ion				IC	#N/A
ORF03604	kpne1	MIT		26	magnesium/cobalt ion				IC	magnesium/cobalt ion
ORF01103	kpne1	MOP	MOP	349	multidrug efflux				VI	#N/A
ORF03585	kpne1	MOP	PST	350	polysaccharide export				VI	polysaccharide export
ORF03714	kpne1	MOP	MOP	351	multidrug efflux				VI	#N/A
ORF05420	kpne1	MOP	MVF	352	virulence factor MviN				VI	#N/A
ORF02992	kpne1	MscL		15	large-conductance mechanosensitive ion channel				IA	large-conductance mechanosensitive ion channel
ORF00543	kpne1	MscS		16	small-conductance mechanosensitive ion channel				IA	#N/A
ORF02677	kpne1	MscS		18	small-conductance mechanosensitive ion channel				IA	small-conductance mechanosensitive ion channel
ORF03846	kpne1	MscS		19	small-conductance mechanosensitive ion channel				IA	#N/A
ORF04691	kpne1	MscS		20	small-conductance mechanosensitive ion channel				IA	#N/A
ORF04869	kpne1	MscS		21	small-conductance mechanosensitive ion channel				IA	#N/A
ORF04918	kpne1	MscS		22	small-conductance mechanosensitive ion channel				IA	#N/A
ORF05164	kpne1	MscS		23	small-conductance mechanosensitive ion channel				IA	#N/A
ORF00879	kpne1	NCS1		257	cytosine/purines/uracil/thiamine/allantoin				V	#N/A
ORF01637	kpne1	NCS1		258	cytosine/purines/uracil/thiamine/allantoin				V	#N/A
ORF02774	kpne1	NCS1		259	cytosine/purines/uracil/thiamine/allantoin				V	cytosine/purines/uracil/thiamine/allantoin
ORF04965	kpne1	NCS1		260	cytosine/purines/uracil/thiamine/allantoin				V	#N/A
ORF00737	kpne1	NCS2		267	xanthine/uracil				IV	#N/A
ORF01829	kpne1	NCS2		268	xanthine/uracil				IV	#N/A
ORF02123	kpne1	NCS2		270	xanthine/uracil				IV	#N/A
ORF03334	kpne1	NCS2		271	xanthine/uracil				IV	xanthine/uracil
ORF03424	kpne1	NCS2		272	xanthine/uracil				IV	xanthine/uracil
ORF03754	kpne1	NCS2		273	xanthine/uracil				IV	#N/A
ORF05371	kpne1	NCS2		274	xanthine/uracil				IV	#N/A
ORF04202	kpne1	NhaA		244	sodium ion:proton antiporter				IC	#N/A
ORF01463	kpne1	NhaB		245	sodium ion:proton antiporter				IC	#N/A
ORF02183	kpne1	NiCoT		308	nickel ion				IC	#N/A
ORF02352	kpne1	NiCoT		309	nickel ion				IC	#N/A
ORF02597	kpne1	NiCoT		310	nickel ion				IC	nickel ion
ORF02047	kpne1	Nramp		317	manganese/iron ion				IC	#N/A
ORF03905	kpne1	Nramp		318	manganese/iron ion				IC	#N/A
ORF03417	kpne1	Oxa1		418	60 KD inner membrane protein OxaA homolog				VI	60 KD inner membrane protein OxaA homolog
ORF00180	kpne1	P-ATPase		889	magnesium ion				IC	magnesium ion
ORF03140	kpne1	P-ATPase		891	zinc/cadmium/cobalt ion				IC	zinc/cadmium/lead/mercury ion
ORF03943	kpne1	P-ATPase		892	magnesium ion				IC	#N/A
ORF04709	kpne1	P-ATPase		893	copper ion				IC	#N/A
ORF04881	kpne1	P-ATPase		894	calcium ion				IC	#N/A
ORF05046	kpne1	P-ATPase		895	potassium ion				IC	#N/A
ORF05047	kpne1	P-ATPase		895	potassium ion				IC	#N/A
ORF05048	kpne1	P-ATPase		895	potassium ion				IC	#N/A
ORF05112	kpne1	P-ATPase		898	calcium ion				IC	#N/A
ORFA00159	kpne1	P-ATPase		899	calcium ion				IC	#N/A
ORF03169	kpne1	PiT		205	phosphate				ID	phosphate
ORF00178	kpne1	PNaS		321	sodium ion:phosphate symporter				ID	sodium ion:phosphate symporter
ORF03684	kpne1	PNaS		322	sodium ion:phosphate symporter				ID	#N/A
ORF01073	kpne1	POT		186	proton:dipeptide/tripeptide symporter				III	#N/A
ORF02624	kpne1	POT		187	proton:dipeptide/tripeptide symporter				III	proton:dipeptide/tripeptide symporter
ORF03172	kpne1	POT		188	proton:dipeptide/tripeptide symporter				III	proton:dipeptide/tripeptide symporter
ORF04816	kpne1	POT		189	proton:dipeptide/tripeptide symporter				III	#N/A
ORF05050	kpne1	POT		190	proton:dipeptide/tripeptide symporter				III	#N/A
ORF04557	kpne1	PUP		997	SbmA homolog				III	#N/A
ORF00138	kpne1	RhtB		387	amino acid efflux				VI	amino acid efflux
ORF00628	kpne1	RhtB		388	amino acid efflux				VI	#N/A
ORF00817	kpne1	RhtB		390	amino acid efflux				VI	#N/A
ORF00910	kpne1	RhtB		391	amino acid efflux				VI	#N/A
ORF01120	kpne1	RhtB		392	amino acid efflux				VI	#N/A
ORF03609	kpne1	RhtB		394	amino acid efflux				VI	amino acid efflux
ORF03611	kpne1	RhtB		395	amino acid efflux				VI	amino acid efflux
ORF04091	kpne1	RhtB		396	amino acid efflux				VI	#N/A
ORF04437	kpne1	RhtB		397	amino acid efflux				VI	#N/A
ORF00779	kpne1	RND		324	multidrug/solvent efflux (HAE1 subfamily)				VI	#N/A
ORF01269	kpne1	RND		325	multidrug/solvent efflux (HAE1 subfamily)				VI	#N/A
ORF01803	kpne1	RND		326	multidrug/solvent efflux (HAE1 subfamily)				VI	#N/A
ORF01804	kpne1	RND		327	multidrug/solvent efflux (HAE1 subfamily)				VI	#N/A
ORF02105	kpne1	RND		328	multidrug/solvent efflux (HAE1 subfamily)				VI	#N/A
ORF02269	kpne1	RND		329	multidrug/solvent efflux (HAE1 subfamily)				VI	#N/A
ORF02977	kpne1	RND		330	multidrug/solvent efflux (HAE1 subfamily)				VI	multidrug/solvent efflux (HAE1 subfamily)
ORF03362	kpne1	RND		331	multidrug/solvent efflux (HAE1 subfamily)				VI	multidrug/solvent efflux (HAE1 subfamily)
ORF04041	kpne1	RND		332	cobalt/zinc/cadmium ion efflux (HME subfamily)				VI	#N/A
ORF04600	kpne1	RND		333	protein export (SecDF)				VI	#N/A
ORF04601	kpne1	RND		333	protein export (SecDF)				VI	#N/A
ORF04688	kpne1	RND		335	multidrug/solvent efflux (HAE1 subfamily)				VI	#N/A
ORF04883	kpne1	RND		336	multidrug/solvent efflux (HAE1 subfamily)				VI	#N/A
ORF05109	kpne1	RND		337	multidrug/solvent efflux (HAE1 subfamily)				VI	#N/A
ORFA00155	kpne1	RND		338	multidrug/solvent efflux (HAE1 subfamily)				VI	#N/A
ORF00012	kpne1	SSPTS	EnzymeIIBC	914	glucose/maltose/N-acetylglucosamine				II	glucose/maltose/N-acetylglucosamine
ORF00040	kpne1	SSPTS	EnzymeIIA	915	glucitol/sorbitol				II	glucitol/sorbitol
ORF00244	kpne1	SSPTS	EnzymeIIB	917	cellobiose				II	#N/A
ORF00246	kpne1	SSPTS	EnzymeIIC	917	cellobiose				II	#N/A
ORF00247	kpne1	SSPTS	EnzymeIIA	917	cellobiose				II	#N/A
ORF00506	kpne1	SSPTS	EnzymeIIBC	920	glucose/maltose/N-acetylglucosamine				II	#N/A
ORF00760	kpne1	SSPTS	HPr/EnzymeIIA	921	mannitol/fructose				II	#N/A
ORF00764	kpne1	SSPTS	EnzymeIIBC	921	mannitol/fructose				II	#N/A
ORF00861	kpne1	SSPTS	EnzymeIIABC	924	beta-glucoside				II	#N/A
ORF01484	kpne1	SSPTS	EnzymeIIB	926	mannose/fructose				II	#N/A
ORF01485	kpne1	SSPTS	EnzymeIIC	926	mannose/fructose				II	#N/A
ORF01486	kpne1	SSPTS	EnzymeIID	926	mannose/fructose				II	#N/A
ORF01851	kpne1	SSPTS	EnzymeIIABC	929	beta-glucoside				II	#N/A
ORF01874	kpne1	SSPTS	EnzymeIIBC	930	fructose				II	#N/A
ORF01876	kpne1	SSPTS	EnzymeIIA	930	fructose				II	#N/A
ORF02013	kpne1	SSPTS	EnzymeIIA	932	cellobiose				II	#N/A
ORF02014	kpne1	SSPTS	EnzymeIIC	932	cellobiose				II	#N/A
ORF02015	kpne1	SSPTS	EnzymeIIB	932	cellobiose				II	#N/A
ORF02064	kpne1	SSPTS	EnzymeIIA	937	glucose				II	#N/A
ORF02337	kpne1	SSPTS	EnzymeIIC	938	glucitol/sorbitol				II	#N/A
ORF02338	kpne1	SSPTS	EnzymeIIB	938	glucitol/sorbitol				II	#N/A
ORF02339	kpne1	SSPTS	EnzymeIIA	938	glucitol/sorbitol				II	#N/A
ORF02356	kpne1	SSPTS	EnzymeIIABC	941	glucose/maltose/N-acetylglucosamine				II	#N/A
ORF02377	kpne1	SSPTS	EnzymeIIC	942	cellobiose				II	#N/A
ORF02378	kpne1	SSPTS	EnzymeIIB	942	cellobiose				II	#N/A
ORF02379	kpne1	SSPTS	EnzymeIIC	942	cellobiose				II	#N/A
ORF02380	kpne1	SSPTS	EnzymeIIA	942	cellobiose				II	#N/A
ORF02562	kpne1	SSPTS	EnzymeIIC	947	lichenan				II	cellobiose
ORF02914	kpne1	SSPTS	EnzymeIIA	949	nitrogen regulatory				II	fructose
ORF03264	kpne1	SSPTS	EnzymeIIABC	951	mannitol				II	mannitol
ORF03336	kpne1	SSPTS	EnzymeIIBC	952	glucose/maltose/N-acetylglucosamine				II	glucose/maltose/N-acetylglucosamine
ORF03366	kpne1	SSPTS	EnzymeIIBC	953	N-acetylmuramic acid				II	glucose/maltose/N-acetylglucosamine
ORF03377	kpne1	SSPTS	EnzymeIIB	954	cellobiose				II	cellobiose
ORF03378	kpne1	SSPTS	EnzymeIIC	954	cellobiose				II	cellobiose
ORF03379	kpne1	SSPTS	EnzymeIIA	954	cellobiose				II	cellobiose
ORF03401	kpne1	SSPTS	EnzymeIIBC	957	alpha-glucoside				II	alpha-glucoside/arbutin
ORF03491	kpne1	SSPTS	EnzymeIIB	958	ascorbate				II	ascorbate
ORF03492	kpne1	SSPTS	EnzymeIIC	958	ascorbate				II	ascorbate
ORF03495	kpne1	SSPTS	EnzymeIIA	958	ascorbate				II	ascorbate
ORF03617	kpne1	SSPTS	EnzymeIIBC	961	sucrose				II	sucrose
ORF03655	kpne1	SSPTS	EnzymeIIA	962	cellobiose				II	#N/A
ORF03656	kpne1	SSPTS	EnzymeIIB	962	cellobiose				II	#N/A
ORF03687	kpne1	SSPTS	EnzymeIID	964	mannose/fructose				II	#N/A
ORF03688	kpne1	SSPTS	EnzymeIIC	964	mannose/fructose				II	#N/A
ORF03689	kpne1	SSPTS	EnzymeIIB	964	mannose/fructose				II	#N/A
ORF03690	kpne1	SSPTS	EnzymeIIA	964	mannose/fructose				II	#N/A
ORF03875	kpne1	SSPTS	EnzymeIIC	968	ascorbate				II	#N/A
ORF03876	kpne1	SSPTS	EnzymeIIB	968	ascorbate				II	#N/A
ORF03877	kpne1	SSPTS	EnzymeIIA	968	ascorbate				II	#N/A
ORF03941	kpne1	SSPTS	EnzymeIIBC	972	trehalose				II	#N/A
ORF04133	kpne1	SSPTS	EnzymeIIA	973	mannose/fructose				II	#N/A
ORF04134	kpne1	SSPTS	EnzymeIIB	973	mannose/fructose				II	#N/A
ORF04135	kpne1	SSPTS	EnzymeIIC	973	mannose/fructose				II	#N/A
ORF04136	kpne1	SSPTS	EnzymeIID	973	mannose/fructose				II	#N/A
ORF04152	kpne1	SSPTS	EnzymeIIC	977	cellobiose				II	#N/A
ORF04343	kpne1	SSPTS	EnzymeIIA	978	mannose/fructose				II	#N/A
ORF04468	kpne1	SSPTS	EnzymeIIC	979	galactitol				II	#N/A
ORF04590	kpne1	SSPTS	EnzymeIIC	980	ascorbate				II	#N/A
ORF04591	kpne1	SSPTS	EnzymeIIB	980	ascorbate				II	#N/A
ORF04592	kpne1	SSPTS	EnzymeIIA	980	ascorbate				II	#N/A
ORF04677	kpne1	SSPTS	EnzymeIIBC	983	glucose				II	#N/A
ORF04834	kpne1	SSPTS	EnzymeIIBC	984	sucrose				II	#N/A
ORF05028	kpne1	SSPTS	EnzymeIIABC	985	N-acetylglucosamine				II	#N/A
ORF05342	kpne1	SSPTS	EnzymeIIB	986	fructose				II	#N/A
ORF05345	kpne1	SSPTS	EnzymeIIB	986	fructose				II	#N/A
ORF05346	kpne1	SSPTS	EnzymeIIC	986	fructose				II	#N/A
ORFA00186	kpne1	SSPTS	EnzymeIIB	990	cellobiose				II	#N/A
ORFA00187	kpne1	SSPTS	EnzymeIIC	990	cellobiose				II	#N/A
ORFA00189	kpne1	SSPTS	EnzymeIIA	990	cellobiose				II	#N/A
ORFB00091	kpne1	SSPTS	EnzymeIIBC	993	mannitol				II	mannitol
ORFB00094	kpne1	SSPTS	EnzymeIIA	993	mannitol				II	mannitol
ORF02971	kpne1	SSS		206	sodium ion:panthothenate symporter				V	sodium ion:panthothenate symporter
ORF03765	kpne1	SSS		207	sodium ion:proline symporter				III	#N/A
ORF05382	kpne1	SSS		208	sodium ion:proline symporter				III	#N/A
ORF01380	kpne1	SulP		312	sulfate				ID	#N/A
ORF01921	kpne1	SulP		314	sulfate				ID	#N/A
ORF03976	kpne1	SulP		316	sulfate				ID	#N/A
ORF03628	kpne1	Tat		345	protein export				VI	protein export
ORF03629	kpne1	Tat		345	protein export				VI	protein export
ORF03630	kpne1	Tat		345	protein export				VI	protein export
ORF04993	kpne1	Tat		345	protein export				VI	#N/A
ORF01041	kpne1	TDT		185	tellurite				ID	#N/A
ORF04146	kpne1	ThrE		400	?					#N/A
ORF03640	kpne1	Trk		256	potassium ion uptake				IC	potassium ion uptake
ORF01328	kpne1	VIC		1	potassium ion channel				IC	#N/A
ORF02753	kpne1	ZIP		305	zinc ion				IC	zinc ion

## Sheet: compare
Table S1. Small Molecule Transporter Family Analysis of Kp342 Compared to K. pneumoniae MGH78578, E. coli, and Representative Soil and Plant-associated Bacteria.
	Azoarcus sp. BH72	A. tumefaciens C58	B. japonicum USDA110	B. mallei ATCC23344	B. subtilis 168	E. carotovora SCRI1043	E. coli K12-MG1655	K. pneumoniae Kp342	K. pneumoniae MGH78578	L. xyli CTCB07	M. loti MAFF303099	P. aeruginosa PAO1	P. fluorescens Pf-5	R. solanacearum GMI1000	S. avermitilis MA-4680	S. coelicolor A3(2)	S. meliloti 1021	X. axonopodis pv. citri 306	X. fastidiosa 9a5c
Genome Size(Mb):	4	5.3	9.11	5.84	4.2	5.06	4.6	5.64	5	2.58	7.59	6.3	6.5	5.81	9.03	8.7	6.7	5.17	2.68
Total ORFs:	0	5402	8317	4764	4112	4472	4237	5772	5187	2030	7275	5567	6137	5116	7575	7897	6205	4312	2766
Total Transporter Proteins:	146	835	986	517	426	632	536	886	834	179	885	636	712	441	703	701	833	272	110
No. of Transporters per Mb genome:	36.5	157.55	108.23	88.53	101.43	124.9	116.52	157.09	166.8	69.38	116.6	100.95	109.54	75.9	77.85	80.57	124.33	52.61	41.04
Percent of ORFs:	N/A%	0.15	0.12	0.11	0.1	0.14	0.13	0.15	0.16	0.09	0.12	0.11	0.12	0.09	0.09	0.09	0.13	0.06	0.04
ATP-Dependent	100 (68%)	672 (80%)	653 (66%)	283 (55%)	206 (48%)	373 (59%)	225 (42%)	446 (50%)	408 (49%)	116 (65%)	671 (76%)	311 (49%)	367 (52%)	241 (55%)	440 (63%)	439 (63%)	611 (73%)	110 (40%)	58 (53%)
The ATP-binding Cassette (ABC) Superfamily	90	654	634	261	193	358	210	422	386	105	653	289	347	226	422	415	593	98	50
The Arsenite-Antimonite (ArsAB) Efflux Family	0	1	0	0	0	0	0	2	1	0	0	0	0	0	3	3	0	0	0
The H+- or Na+-translocating F-type, V-type and A-type ATPase (F-ATPase) Superfamily	8	10	10	15	9	9	9	9	9	8	9	9	8	9	8	8	9	8	8
The H+-translocating Pyrophosphatase (H+-PPase) Family	0	0	1	0	0	0	0	0	0	0	0	0	0	0	1	1	0	1	0
The Type II (General) Secretory Pathway (IISP) Family	1	0	0	0	0	0	0	3	3	0	0	4	0	0	0	0	0	0	0
The Mitochondrial Protein Translocase (MPT) Family	0	0	0	0	0	0	0	0	0	0	0	0	0	0	0	0	0	0	0
The P-type ATPase (P-ATPase) Superfamily	1	7	8	7	4	6	6	10	9	3	9	9	12	6	6	12	9	3	0
Ion Channels	1 (1%)	10 (1%)	11 (1%)	15 (3%)	8 (2%)	8 (1%)	15 (3%)	20 (2%)	21 (3%)	5 (3%)	21 (2%)	18 (3%)	15 (2%)	13 (3%)	16 (2%)	15 (2%)	16 (2%)	13 (5%)	6 (5%)
ATP-gated Cation Channel (ACC) Family	0	0	0	0	0	0	0	0	0	0	0	0	0	0	0	0	0	0	0
The Annexin (Annexin) Family	0	0	0	0	0	0	0	0	0	0	0	0	0	0	0	0	0	0	0
The Bcl-2 (Bcl-2) Family	0	0	0	0	0	0	0	0	0	0	0	0	0	0	0	0	0	0	0
The Anion Channel-forming Bestrophin (Bestrophin) Family	0	0	0	0	0	0	0	0	0	0	0	0	0	0	0	0	0	0	0
The CD20 Ca2+ Channel (CD20) Family	0	0	0	0	0	0	0	0	0	0	0	0	0	0	0	0	0	0	0
The Chloride Channel (ClC) Family	0	2	1	5	0	0	3	4	4	1	3	0	0	4	1	2	0	3	0
The Gap Junction-forming Connexin (Connexin) Family	0	0	0	0	0	0	0	0	0	0	0	0	0	0	0	0	0	0	0
The Copper Transporter (Ctr) Family	0	0	0	0	0	0	0	0	0	0	0	0	0	0	0	0	0	0	0
The Epithelial Chloride Channel (E-ClC) Family	0	0	0	0	0	0	0	0	0	0	0	0	0	0	0	0	0	0	0
The Epithelial Na+ Channel (ENaC) Family	0	0	0	0	0	0	0	0	0	0	0	0	0	0	0	0	0	0	0
The Glutamate-gated Ion Channel (GIC) Family of Neurotransmitter Receptors	0	0	0	0	0	0	0	0	0	0	0	0	0	0	0	0	0	0	0
The Intracellular Chloride Channel (ICC) Family	0	0	0	0	0	0	0	0	0	0	0	0	0	0	0	0	0	0	0
The Gap Junction-forming Innexin (Innexin) Family	0	0	0	0	0	0	0	0	0	0	0	0	0	0	0	0	0	0	0
The Animal Inward Rectifier K+ Channel (IRK-C) Family	0	0	0	0	0	0	0	0	0	0	0	0	0	1	0	0	0	0	0
The Ligand-gated Ion Channel (LIC) Family of Neurotransmitter Receptors	0	0	0	0	0	0	0	0	0	0	0	0	0	0	0	0	0	0	0
The Yeast Stretch-Activated, Cation-Selective, Ca2+ Channel, Mid1 (Mid1) Family	0	0	0	0	0	0	0	0	0	0	0	0	0	0	0	0	0	0	0
The Major Intrinsic Protein (MIP) Family	0	2	1	2	1	1	2	4	5	1	2	2	2	1	3	2	3	1	1
The CorA Metal Ion Transporter (MIT) Family	0	0	4	2	2	2	2	3	3	1	6	3	3	2	5	2	3	2	1
The Large Conductance Mechanosensitive Ion Channel (MscL) Family	0	1	1	1	1	1	1	1	1	1	4	1	1	1	1	1	1	1	1
The Small Conductance Mechanosensitive Ion Channel (MscS) Family	1	5	2	4	3	4	6	7	7	1	4	8	7	4	3	4	8	4	2
The Non-selective Cation Channel-2 (NSCC2) Family	0	0	0	0	0	0	0	0	0	0	0	0	0	0	0	0	0	0	0
The Organellar Chloride Channel (O-ClC) Family	0	0	0	0	0	0	0	0	0	0	0	0	0	0	0	0	0	0	0
The Polycystin Cation Channel (PCC) Family	0	0	0	0	0	0	0	0	0	0	0	0	0	0	0	0	0	0	0
The Phospholemman (PLM) Family	0	0	0	0	0	0	0	0	0	0	0	0	0	0	0	0	0	0	0
The Ryanodine-Inositol 1,4,5-triphosphate Receptor Ca2+ Channel (RIR-CaC) Family	0	0	0	0	0	0	0	0	0	0	0	0	0	0	0	0	0	0	0
The Chloroplast Envelope Anion Channel-forming Tic110 (Tic110) Family	0	0	0	0	0	0	0	0	0	0	0	0	0	0	0	0	0	0	0
The Transient Receptor Potential Ca2+ Channel (TRP-CC) Family	0	0	0	0	0	0	0	0	0	0	0	0	0	0	0	0	0	0	0
The Anion Channel Tweety (Tweety) Family	0	0	0	0	0	0	0	0	0	0	0	0	0	0	0	0	0	0	0
The Urea/Amide Channel (UAC) Family	0	0	0	0	0	0	0	0	0	0	0	1	0	0	1	0	0	0	0
The Urea Transporter (UT) Family	0	0	0	0	0	0	0	0	0	0	0	1	1	0	0	0	0	0	0
The Voltage-gated Ion Channel (VIC) Superfamily	0	0	2	1	1	0	1	1	1	0	2	2	1	0	2	4	1	2	1
Phosphotransferase System (PTS)	1 (1%)	4 (0%)	7 (1%)	6 (1%)	28 (7%)	45 (7%)	50 (9%)	78 (9%)	84 (10%)	8 (4%)	10 (1%)	7 (1%)	12 (2%)	8 (2%)	8 (1%)	9 (1%)	4 (0%)	6 (2%)	3 (3%)
General PTS	0	2	5	2	3	4	6	6	4	3	5	2	2	2	2	2	2	2	2
Sugar Specific PTS	1	2	2	4	25	41	44	72	80	5	5	5	10	6	6	7	2	4	1
Secondary Transporter	42 (29%)	146 (17%)	312 (32%)	210 (41%)	180 (42%)	203 (32%)	242 (45%)	337 (38%)	316 (38%)	47 (26%)	180 (20%)	296 (47%)	314 (44%)	177 (40%)	235 (33%)	235 (34%)	199 (24%)	139 (51%)	40 (36%)
The 2-Hydroxycarboxylate Transporter (2-HCT) Family	0	0	0	0	2	2	0	3	2	0	0	0	0	0	0	0	0	0	0
The ATP:ADP Antiporter (AAA) Family	0	0	0	0	0	0	0	0	0	0	0	0	0	0	0	0	0	0	0
The Amino Acid/Auxin Permease (AAAP) Family	0	0	0	0	0	0	0	0	0	0	0	0	0	0	0	0	0	0	0
The Aspartate:Alanine Exchanger (AAE) Family	0	0	0	0	0	2	1	2	2	0	0	0	0	0	0	0	0	0	0
The p-Aminobenzoyl-glutamate Transporter (AbgT) Family	0	0	0	0	0	0	1	1	1	0	0	0	0	0	0	0	0	0	0
The Arsenical Resistance-3 (ACR3) Family	0	1	1	1	1	0	0	0	0	0	0	0	0	0	0	2	0	0	0
The Anion Exchanger (AE) Family	0	0	0	0	0	0	0	0	0	0	0	0	0	0	0	0	0	0	0
The Auxin Efflux Carrier (AEC) Family	1	2	4	1	1	2	1	3	1	0	1	3	1	1	1	1	3	1	0
The Alanine or Glycine:Cation Symporter (AGCS) Family	0	0	0	1	4	0	1	1	1	0	0	3	1	0	0	1	2	0	0
The Ammonium Transporter (Amt) Family	1	1	3	1	1	1	1	1	1	2	1	2	2	1	2	1	1	1	1
The Amino Acid-Polyamine-Organocation (APC) Family	0	2	3	17	18	11	22	22	20	4	6	21	21	5	27	16	7	12	3
The Aromatic Acid Exporter (ArAE) Family	0	0	3	0	0	0	3	8	6	0	1	7	5	0	2	0	0	2	0
The Arsenite-Antimonite (ArsB) Efflux Family	0	0	1	1	2	1	2	2	2	1	2	1	2	0	1	0	0	0	0
The Short Chain Fatty Acid Uptake (AtoE) Family	0	0	0	0	0	0	1	0	0	0	0	1	1	0	0	0	0	0	0
The Bile Acid:Na+ Symporter (BASS) Family	0	1	0	1	1	2	1	2	2	0	1	3	2	1	1	2	0	1	0
The Betaine/Carnitine/Choline Transporter (BCCT) Family	0	0	0	1	1	1	3	2	3	0	0	3	3	0	0	1	1	1	0
The Benzoate:H+ Symporter (BenE) Family	0	1	0	1	0	1	1	1	1	0	1	1	3	0	0	0	1	1	0
The Ca2+:Cation Antiporter (CaCA) Family	0	1	2	1	1	2	2	2	2	1	1	0	2	0	1	1	2	0	0
The Cadmium Resistance (CadD) Family	0	0	0	0	0	0	0	0	0	0	0	0	0	0	1	0	0	0	0
The Cation-Chloride Cotransporter (CCC) Family	0	0	0	0	0	0	0	0	0	0	0	0	0	0	0	0	0	0	0
The Cation Diffusion Facilitator (CDF) Family	1	3	4	1	4	2	2	5	5	2	4	3	4	3	4	6	2	3	1
The Chromate Ion Transporter (CHR) Family	0	1	3	2	2	0	0	1	1	0	1	1	1	3	0	0	1	0	0
The Citrate-Mg2+:H+ (CitM) Citrate-Ca2+:H+ (CitH) Symporter (CitMHS) Family	0	0	0	0	3	2	0	0	0	1	0	1	3	0	1	1	0	1	1
The Concentrative Nucleoside Transporter (CNT) Family	0	0	1	1	3	3	3	2	3	0	0	0	0	0	0	0	0	1	0
The Monovalent Cation:Proton Antiporter-1 (CPA1) Family	1	2	3	1	1	1	2	3	3	1	3	5	5	0	3	4	0	1	1
The Monovalent Cation:Proton Antiporter-2 (CPA2) Family	3	2	1	5	2	2	3	3	3	1	4	3	4	4	1	5	3	5	2
The Monovalent Cation (K+ or Na+):Proton Antiporter-3 (CPA3) Family	0	13	4	0	0	0	0	0	0	0	0	6	6	0	3	6	15	6	0
The Dicarboxylate/Amino Acid:Cation (Na+ or H+) Symporter (DAACS) Family	0	2	9	4	4	6	3	5	5	1	2	4	6	5	1	2	1	3	3
The Divalent Anion:Na+ Symporter (DASS) Family	0	1	1	0	1	4	5	8	6	0	0	1	1	1	0	2	2	2	1
The C4-Dicarboxylate Uptake (Dcu) Family	0	0	0	0	0	2	2	2	2	0	0	0	0	0	0	0	0	0	0
The C4-dicarboxylate Uptake C (DcuC) Family	0	0	0	0	0	1	2	1	1	0	0	0	0	0	0	0	0	0	0
The Drug/Metabolite Transporter (DMT) Superfamily	3	10	25	19	10	19	16	28	25	3	37	31	36	22	17	16	15	12	1
The Equilibrative Nucleoside Transporter (ENT) Family	0	0	0	0	0	0	0	0	0	0	0	0	0	0	0	0	0	0	0
The Glutamate:Na+ Symporter (ESS) Family	0	0	0	0	0	0	1	1	1	0	0	1	1	0	0	0	0	0	0
The Folate-Biopterin Transporter (FBT) Family	0	0	0	0	0	0	0	0	0	0	0	0	0	0	0	0	0	0	0
The Formate-Nitrite Transporter (FNT) Family	1	0	1	0	2	2	4	2	2	0	0	1	1	0	0	0	0	0	0
The Gluconate:H+ Symporter (GntP) Family	0	0	1	2	2	3	7	6	4	0	0	3	6	2	2	2	0	0	0
The Glycoside-Pentoside-Hexuronide (GPH):Cation Symporter Family	0	0	0	0	3	3	6	9	8	0	0	0	0	0	0	0	0	4	0
The Glycerol Uptake (GUP) Family	0	0	0	0	0	0	0	0	0	0	0	0	0	0	0	0	0	0	0
The Hydroxy/Aromatic Amino Acid Permease (HAAAP) Family	0	0	0	0	0	3	8	7	7	0	0	3	2	0	0	0	0	0	0
The 2-Keto-3-Deoxygluconate Transporter (KDGT) Family	0	0	0	0	1	1	1	1	1	0	0	0	0	0	0	0	0	1	0
The K+ Uptake Permease (KUP) Family	0	2	3	1	0	1	1	1	1	0	2	1	1	2	0	0	2	1	1
The Lysosomal Cystine Transporter (LCT) Family	0	0	0	0	0	0	0	0	0	0	0	0	0	0	0	0	0	0	0
The Lactate Permease (LctP) Family	1	0	1	1	2	1	2	1	1	0	0	1	1	1	1	1	0	0	0
The Branched Chain Amino Acid Exporter (LIV-E) Family	1	0	0	1	2	2	1	2	3	0	2	1	1	3	2	1	0	0	0
The Branched Chain Amino Acid:Cation Symporter (LIVCS) Family	0	0	0	0	2	1	1	1	1	0	0	2	1	0	0	0	0	0	0
The L-Lysine Exporter (LysE) Family	0	1	0	1	1	1	1	1	1	0	0	1	1	2	1	1	0	1	0
The Mitochondrial Carrier (MC) Family	0	0	0	0	0	0	0	0	0	0	0	0	0	0	0	0	0	0	0
The 4 TMS Multidrug Endosomal Transporter (MET) Family	0	0	0	0	0	0	0	0	0	0	0	0	0	0	0	0	0	0	0
The Chloroplast Maltose Exporter (MEX) Family	0	0	0	0	0	0	0	0	0	0	0	0	0	0	0	0	0	0	0
The Major Facilitator Superfamily (MFS)	9	45	109	91	65	64	70	128	119	15	57	88	94	69	103	109	45	38	8
The Multidrug/Oligosaccharidyl-lipid/Polysaccharide (MOP) Flippase Superfamily	0	6	16	7	9	5	8	4	6	2	10	6	7	7	7	3	4	7	3
The Malonate:Na+ Symporter (MSS) Family	0	0	2	2	0	0	0	0	0	0	0	2	2	0	0	0	0	0	0
The Mitochondrial Tricarboxylate Carrier (MTC) Family	0	0	0	0	0	0	0	0	0	0	0	0	0	0	0	0	0	0	0
The Nucleobase:Cation Symporter-1 (NCS1) Family	0	0	1	3	2	2	2	4	3	0	1	6	8	1	4	5	1	0	0
The Nucleobase:Cation Symporter-2 (NCS2) Family	0	1	3	4	4	4	10	7	7	2	0	7	8	3	6	5	5	1	0
The NhaA Na+:H+ Antiporter (NhaA) Family	0	0	0	0	0	1	1	1	2	0	1	0	1	0	1	4	1	0	0
The NhaB Na+:H+ Antiporter (NhaB) Family	0	0	0	0	0	1	1	1	1	0	0	1	1	0	0	0	0	0	0
The NhaC Na+:H+ Antiporter (NhaC) Family	0	0	0	0	2	0	0	0	0	1	0	1	0	0	0	0	0	0	0
The NhaD Na+:H+ Antiporter (NhaD) Family	0	0	1	0	0	0	0	0	0	0	0	0	0	0	0	0	0	0	0
The Ni2+-Co2+ Transporter (NiCoT) Family	0	0	2	1	0	1	0	3	3	0	0	0	0	1	2	0	0	0	0
The Metal Ion (Mn2+-iron) Transporter (Nramp) Family	0	1	4	3	1	1	1	2	1	1	1	2	1	2	0	1	1	1	1
The Neurotransmitter:Sodium Symporter (NSS) Family	0	0	0	0	2	0	0	0	0	0	0	0	1	0	0	0	0	0	0
The Organo Anion Transporter (OAT) Family	0	0	0	0	0	0	0	0	0	0	0	0	0	0	0	0	0	0	0
The Oligopeptide Transporter (OPT) Family	0	0	0	0	0	0	0	0	0	0	0	1	0	1	0	0	0	1	1
The Organic Solute Transporter (OST) Family	0	0	0	0	0	0	0	0	0	0	0	0	0	0	0	0	0	0	0
The Cytochrome Oxidase Biogenesis (Oxa1) Family	0	0	1	1	0	1	1	1	1	1	1	1	1	1	2	2	1	1	1
The Inorganic Phosphate Transporter (PiT) Family	0	2	2	2	2	1	2	1	1	1	2	3	2	1	2	2	2	1	0
The Phosphate:Na+ Symporter (PNaS) Family	0	2	1	0	1	1	1	2	1	0	1	2	2	0	0	0	3	0	0
The Proton-dependent Oligopeptide Transporter (POT) Family	0	0	0	1	1	1	4	5	6	1	0	0	0	0	1	1	0	2	1
The Reduced Folate Carrier (RFC) Family	0	0	0	0	0	0	0	0	0	0	0	0	0	0	0	0	0	0	0
The Resistance to Homoserine/Threonine (RhtB) Family	1	10	7	11	0	11	5	9	7	0	17	11	24	9	3	1	11	0	1
The Resistance-Nodulation-Cell Division (RND) Superfamily	8	10	29	10	4	9	9	15	14	3	12	17	15	17	12	17	12	16	7
The Na+-dependent Bicarbonate Transporter (SBT) Family	0	0	0	0	0	0	0	0	0	0	0	0	0	0	0	0	0	0	0
The Silicon Transporter (Sit) Family	0	0	0	0	0	0	0	0	0	0	0	0	0	0	0	0	0	0	0
The Solute:Sodium Symporter (SSS) Family	4	0	2	3	5	4	4	3	4	0	0	6	5	2	10	7	0	2	1
The Sulfate Permease (SulP) Family	0	2	7	3	2	2	1	3	4	0	2	4	6	2	5	2	2	3	0
The Twin Arginine Targeting (Tat) Family	0	3	3	3	0	4	4	4	4	2	2	3	3	3	3	3	3	3	0
The Telurite-resistance/Dicarboxylate Transporter (TDT) Family	0	0	1	0	0	0	1	1	1	0	0	0	1	0	1	1	0	0	0
The Threonine/Serine Exporter (ThrE) Family	0	0	0	0	0	1	1	1	1	0	0	0	0	0	1	0	0	0	1
The Tripartite ATP-independent Periplasmic Transporter (TRAP-T) Family	6	17	47	0	1	3	3	0	0	0	4	13	3	2	0	0	37	3	0
The K+ Transporter (Trk) Family	0	1	0	0	2	1	2	1	1	1	0	1	1	0	0	0	2	0	0
The Tricarboxylate Transporter (TTT) Family	0	0	0	0	0	0	0	0	0	0	0	6	4	0	0	0	11	0	0
The Zinc (Zn2+)-Iron (Fe2+) Permease (ZIP) Family	1	0	0	0	0	0	0	1	1	0	0	1	0	0	0	0	0	0	0
Transport Electron Carriers	0 (0%)	0 (0%)	0 (0%)	0 (0%)	0 (0%)	0 (0%)	0 (0%)	0 (0%)	0 (0%)	0 (0%)	0 (0%)	0 (0%)	0 (0%)	0 (0%)	0 (0%)	0 (0%)	0 (0%)	0 (0%)	0 (0%)
Unclassified	2 (1%)	3 (0%)	3 (0%)	2 (0%)	2 (0%)	3 (0%)	3 (1%)	5 (1%)	5 (1%)	3 (2%)	3 (0%)	4 (1%)	4 (1%)	2 (0%)	4 (1%)	3 (0%)	3 (0%)	4 (1%)	3 (3%)
The Ferrous Iron Uptake (FeoB) Family	1	0	1	0	0	0	1	1	1	1	0	1	0	1	0	0	0	1	1
The Low Affinity Fe2+ Transporter (FeT) Family	0	0	0	0	0	0	0	0	0	0	0	0	0	0	0	0	0	0	0
The Ferroportin (FP) Family	0	0	0	0	0	0	0	0	0	0	0	0	0	0	0	0	0	0	0
The Iron/Lead Transporter (ILT) Superfamily	0	0	0	2	1	1	0	1	1	1	0	1	2	0	1	1	0	0	0
The Lysosomal Protein Import (LPI) Family	0	0	0	0	0	0	0	0	0	0	0	0	0	0	0	0	0	0	0
The MerTP Mercuric Ion (Hg2+) Permease (MerTP) Family	0	0	0	0	0	0	0	0	0	0	0	0	0	1	1	0	1	0	0
The Mg2+ Transporter-E (MgtE) Family	1	2	1	0	1	1	0	2	2	1	2	1	1	0	1	1	1	2	2
The Lead (Pb2+) Uptake Porter (PbrT) Family	0	0	0	0	0	0	0	0	0	0	0	0	0	0	0	0	0	0	0
The Nicotinamide Mononucleotide (NMN) Uptake Permease (PnuC) Family	0	0	0	0	0	1	1	0	0	0	0	1	1	0	1	1	0	1	0
The Peroxisomal Protein Importer (PPI) Family	0	0	0	0	0	0	0	0	0	0	0	0	0	0	0	0	0	0	0
The Peptide Uptake Permease (PUP) Family	0	1	1	0	0	0	1	1	1	0	1	0	0	0	0	0	1	0	0
Color Schema
Transporter Count	0	1~5	6~10	11~20	21~30	31~40	41~50	51~60	61~80	81~100	100~120	120~150	>150

## Sheet: Sheet1
tName	tOID	tFID	tSubtype	tGroup	tSubstrate	tNote	tTC	tEvidence	tSubstrate_type
ORF00012	kpne1	SSPTS	Enzyme IIC	1	glucose/maltose/N-acetylglucosamine				Y
ORF00029	kpne1	ABC	membrane	2	lipoprotein releasing				Y
ORF00030	kpne1	ABC	ABC	2	lipoprotein releasing				Y
ORF00031	kpne1	ABC	membrane	2	lipoprotein releasing				Y
ORF00038	kpne1	SSPTS	Enzyme IIBC	5	glucitol/sorbitol				Y
ORF00039	kpne1	KDGT		6	2-keto-3-deoxygluconate				Y
ORF00040	kpne1	SSPTS	Enzyme IIA	5	glucitol/sorbitol				Y
ORF00046	kpne1	ABC	binding protein	8	spermidine/putrescine				Y
ORF00047	kpne1	ABC	membrane	8	spermidine/putrescine				Y
ORF00048	kpne1	ABC	membrane	8	spermidine/putrescine				Y
ORF00049	kpne1	ABC	ABC	8	spermidine/putrescine				Y
ORF00080	kpne1	APC		12	amino acid				Y
ORF00122	kpne1	ArAE		13	fusaric acid?				Y
ORF00138	kpne1	RhtB		14	amino acid efflux				Y
ORF00148	kpne1	MFS		15	cyanate				Y
ORF00168	kpne1	ABC	ABC	16	amino acid (glutamine/glutamate/aspartate?)				Y
ORF00169	kpne1	ABC	membrane	16	amino aicd (glutamine/glutamate/aspartate?)				Y
ORF00170	kpne1	ABC	binding protein	16	amino acid (glutamine/glutamate/aspartate?)				Y
ORF00173	kpne1	MFS		19	multidrug efflux				Y
ORF00178	kpne1	PNaS		20	sodium ion:phosphate symporter				Y
ORF00180	kpne1	P-ATPase		21	magnesium ion				Y
ORF00193	kpne1	ABC	binding protein	22	amino acid (glutamine/glutamate/aspartate?)				Y
ORF00194	kpne1	ABC	membrane	22	amino aicd (glutamine/glutamate/aspartate?)				Y
ORF00195	kpne1	ABC	ABC	22	amino acid (glutamine/glutamate/aspartate?)				Y
ORF00196	kpne1	MFS		25	multidrug efflux				Y
ORF00210	kpne1	CaCA		26	proton:calcium ion antiporter				Y
ORF00227	kpne1	ABC	ABC	27	?				Y
ORF00228	kpne1	ABC	membrane	27	?				Y
ORF00229	kpne1	ABC	binding protein	27	?				Y
ORF02383	kpne1	ABC	binding protein	30	manganese/zinc ion				Y
ORF02384	kpne1	ABC	ABC	30	manganese/zinc ion				Y
ORF02385	kpne1	ABC	membrane	30	manganese/zinc ion				Y
ORF02386	kpne1	ABC	membrane	30	manganese/zinc ion				Y
ORF02389	kpne1	AEC		34	malonate?				Y
ORF02394	kpne1	ABC	binding protein	35	hemin				Y
ORF02395	kpne1	ABC	membrane	35	hemin				Y
ORF02396	kpne1	ABC	ABC	35	hemin				Y
ORF02405	kpne1	MFS		38	multidrug efflux				Y
ORF02439	kpne1	MFS		39	D-glucarate				Y
ORF02446	kpne1	HAAAP		40	serine				Y
ORF02448	kpne1	ABC	binding protein	41	aliphatic sulfonates				Y
ORF02450	kpne1	MFS		42	multidrug efflux				Y
ORF02451	kpne1	ABC	binding protein	43	D-methionine				Y
ORF02452	kpne1	ABC	membrane	43	D-methionine				Y
ORF02453	kpne1	ABC	ABC	43	D-methionine				Y
ORF02463	kpne1	MFS		46	L-fucose: proton symporter				Y
ORF02495	kpne1	ABC	ABC	47	cobalt ion				Y
ORF02496	kpne1	ABC	membrane	47	cobalt ion				Y
ORF02497	kpne1	ABC	binding protein	47	cobalt ion				Y
ORF02512	kpne1	MIP		50	glycerol uptake				Y
ORF02549	kpne1	GPTS	Enzyme I	51					Y
ORF02556	kpne1	MFS		52	multidrug efflux				Y
ORF02562	kpne1	SSPTS	Enzyme IICD	53	cellobiose				Y
ORF02569	kpne1	ABC	membrane	54	sugar				Y
ORF02570	kpne1	ABC	membrane	54	sugar				Y
ORF02571	kpne1	ABC	ABC	54	sugar				Y
ORF02572	kpne1	ABC	binding protein	54	sugar				Y
ORF02575	kpne1	MFS		58	multidrug efflux?				Y
ORF02576	kpne1	MFS		59	multidrug efflux				Y
ORF02585	kpne1	HAAAP		60	serine				Y
ORF02596	kpne1	DMT	DME	61	drug/metabolite?				Y
ORF02597	kpne1	NiCoT		62	nickel ion				Y
ORF02621	kpne1	ArAE		63	multidrug efflux?				Y
ORF02624	kpne1	POT		64	proton:dipeptide/tripeptide symporter				Y
ORF02626	kpne1	ArsB		65	arsenite (ArsB)				Y
ORF02637	kpne1	MFS		66	multidrug efflux				Y
ORF02676	kpne1	LysE		67	arginine export				Y
ORF02677	kpne1	MscS		68	small-conductance mechanosensitive ion channel				Y
ORF02690	kpne1	MFS		69	multidrug efflux				Y
ORF02710	kpne1	MFS		70	multidrug efflux?				Y
ORF02753	kpne1	ZIP		71	zinc ion				Y
ORF02774	kpne1	NCS1		72	cytosine/purines/uracil/thiamine/allantoin				Y
ORF02791	kpne1	MIP		73	glycerol uptake				Y
ORF02805	kpne1	GPTS	Enzyme I	74					Y
ORF02815	kpne1	ABC	binding protein	75	sugar (ribose?)				Y
ORF02816	kpne1	ABC	membrane	75	sugar (ribose?)				Y
ORF02817	kpne1	ABC	membrane	75	sugar (ribose?)				Y
ORF02818	kpne1	ABC	ABC	75	sugar (ribose?)				Y
ORF02823	kpne1	GPH		79	sugar				Y
ORF02829	kpne1	DAACS		80	sodium ion:serine/threonine symporter				Y
ORF02833	kpne1	MFS		81	hexuronate				Y
ORF02859	kpne1	ABC	membrane	82	multidrug?				Y
ORF02869	kpne1	HAAAP		83	aromatic amino acid				Y
ORF02894	kpne1	DMT		84	drug/metabolite?				Y
ORF02902	kpne1	ABC	binding protein	85	toluene tolerance				Y
ORF02903	kpne1	ABC	binding protein	85	toluene tolerance				Y
ORF02904	kpne1	ABC	membrane	85	toluene tolerance				Y
ORF02905	kpne1	ABC	ABC	85	toluene tolerance				Y
ORF02906	kpne1	CaCA		89	sodium ion:calcium ion antiporter				Y
ORF02910	kpne1	ABC	binding protein	90	? (YhbG-YhbN)				Y
ORF02911	kpne1	ABC	ABC	90	? (YhbG-YhbN)				Y
ORF02914	kpne1	SSPTS	Enzyme IIA	92	fructose				Y
ORF02916	kpne1	GPTS	HPr	93					Y
ORF02922	kpne1	MFS		94	D-glucarate				Y
ORF02941	kpne1	DASS		95	sodium ion:dicarboxylate/sulfate				Y
ORF02952	kpne1	ArAE		96	p-hydroxybenzoic acid efflux				Y
ORF02966	kpne1	MFS		97	multidrug efflux				Y
ORF02971	kpne1	SSS		98	sodium ion:panthothenate symporter				Y
ORF02977	kpne1	RND	HAE1	99	multidrug/solvent efflux (HAE1 subfamily)				Y
ORF02992	kpne1	MscL		100	large-conductance mechanosensitive ion channel				Y
ORF02999	kpne1	IISP		101	preprotein translocase SecY				Y
ORF03035	kpne1	CDF		102	cation efflux				Y
ORF03037	kpne1	CPA2		103	potassium/sodium ion:proton antiporter				Y
ORF03039	kpne1	ABC	ABC	104	? (Uup homolog/duplicated ATPase)				Y
ORF03046	kpne1	ArAE		105	?				Y
ORF03053	kpne1	MFS		106	multidrug efflux?				Y
ORF03082	kpne1	FeoB		107	ferrous ion				Y
ORF03088	kpne1	GntP		108	gluconate				Y
ORF03105	kpne1	GntP		109	gluconate				Y
ORF03115	kpne1	ABC	ABC	110	sugar (glycerol-3-phosphate?)				Y
ORF03116	kpne1	ABC	membrane	110	sugar (glycerol-3-phosphate?)				Y
ORF03117	kpne1	ABC	membrane	110	sugar (glycerol-3-phosphate?)				Y
ORF03118	kpne1	ABC	binding protein	110	sugar (glycerol-3-phosphate?)				Y
ORF03119	kpne1	ABC	ABC	114	branched-chain amino acid				Y
ORF03120	kpne1	ABC	ABC	114	branched-chain amino acid				Y
ORF03121	kpne1	ABC	membrane	114	branched-chain amino acid				Y
ORF03122	kpne1	ABC	membrane	114	branched-chain amino acid				Y
ORF03123	kpne1	ABC	binding protein	114	branched-chain amino acid				Y
ORF03128	kpne1	ABC	binding protein	114	branched-chain amino acid				Y
ORF03129	kpne1	HAAAP		120	tryptophan/tyrosine				Y
ORF03133	kpne1	ABC	membrane	121	cell division				Y
ORF03134	kpne1	ABC	ABC	121	cell division				Y
ORF03135	kpne1	IISP		123	signal recognition particle-docking protein FtsY				Y
ORF03140	kpne1	P-ATPase		124	zinc/cadmium/lead/mercury ion				Y
ORF03144	kpne1	MFS		125	multidrug efflux				Y
ORF03145	kpne1	DMT	SMR	126	multidrug/quaternary ammonium compound efflux (SMR subfamily)				Y
ORF03147	kpne1	DMT	SMR	127	multidrug/quaternary ammonium compound efflux (SMR subfamily)				Y
ORF03155	kpne1	ABC	binding protein	128	dipeptide/oligopeptide/nickel ion				Y
ORF03156	kpne1	ABC	membrane	128	dipeptide/oligopeptide/nickel ion				Y
ORF03157	kpne1	ABC	membrane	128	dipeptide/oligopeptide/nickel ion				Y
ORF03158	kpne1	ABC	ABC	128	dipeptide/oligopeptide/nickel ion				Y
ORF03159	kpne1	ABC	ABC	128	dipeptide/oligopeptide/nickel ion				Y
ORF03161	kpne1	MgtE		133	magnesium ion				Y
ORF03165	kpne1	DASS		134	sodium ion:dicarboxylate/sulfate				Y
ORF03169	kpne1	PiT		135	phosphate				Y
ORF03172	kpne1	POT		136	proton:dipeptide/tripeptide symporter				Y
ORF03185	kpne1	MFS		137	multidrug efflux				Y
ORF03190	kpne1	DAACS		138	proton/sodium ion:glutamate/aspartate symporter				Y
ORF03209	kpne1	ABC	ABC	139	dipeptide/oligopeptide				Y
ORF03210	kpne1	ABC	ABC	139	dipeptide/oligopeptide				Y
ORF03211	kpne1	ABC	membrane	139	dipeptide/oligopeptide				Y
ORF03212	kpne1	ABC	membrane	139	dipeptide/oligopeptide				Y
ORF03213	kpne1	ABC	binding protein	139	dipeptide/oligopeptide				Y
ORF03216	kpne1	MFS		144	oxalate:formate antiporter?				Y
ORF03226	kpne1	MFS		145	2-ketogluconate				Y
ORF03229	kpne1	MFS		146	4-hydroxybenzoate				Y
ORF03232	kpne1	ABC	ABC	147	? (Uup homolog/duplicated ATPase)				Y
ORF03242	kpne1	ABC	binding protein	148	sugar (xylose?)				Y
ORF03243	kpne1	ABC	ABC	148	sugar (xylose?)				Y
ORF03244	kpne1	ABC	membrane	148	sugar (xylose?)				Y
ORF03254	kpne1	MFS		151	D-galactonate				Y
ORF03264	kpne1	SSPTS	Enzyme IIBC	152	mannitol				Y
ORF03269	kpne1	LctP		153	L-lactate				Y
ORF03308	kpne1	ABC	membrane	154	multidrug				Y
ORF03309	kpne1	ABC	ABC	154	multidrug				Y
ORF03314	kpne1	ClC		156	chloride ion channel				Y
ORF03327	kpne1	DASS		157	sodium ion:dicarboxylate/sulfate				Y
ORF03329	kpne1	ABC	binding protein	158	sulfate				Y
ORF03331	kpne1	MIP		159	glycerol uptake				Y
ORF03333	kpne1	ESS		160	sodium ion:glutamate symporter				Y
ORF03334	kpne1	NCS2		161	xanthine/uracil				Y
ORF03336	kpne1	SSPTS	Enzyme IIC	162	glucose/maltose/N-acetylglucosamine				Y
ORF03340	kpne1	GPH		163	sugar				Y
ORF03348	kpne1	DMT		164	drug/metabolite?				Y
ORF03350	kpne1	ABC	binding protein	43	D-methionine				Y
ORF03355	kpne1	MFS		166	multidrug efflux				Y
ORF03362	kpne1	RND	HAE1	167	multidrug/solvent efflux (HAE1 subfamily)				Y
ORF03364	kpne1	MFS		168	multidrug efflux				Y
ORF03366	kpne1	SSPTS	Enzyme IIC	169	glucose/maltose/N-acetylglucosamine				Y
ORF03367	kpne1	DMT	DME	170	drug/metabolite?				Y
ORF03375	kpne1	MFS		171	metabolite (benzoate?)				Y
ORF03377	kpne1	SSPTS	Enzyme IIB	172	cellobiose				Y
ORF03378	kpne1	SSPTS	Enzyme IIC	172	cellobiose				Y
ORF03379	kpne1	SSPTS	Enzyme IIA	172	cellobiose				Y
ORF03381	kpne1	MFS		175	multidrug efflux				Y
ORF03385	kpne1	MFS		176	hexose phosphate				Y
ORF03386	kpne1	MFS		177	hexose phosphate				Y
ORF03392	kpne1	DMT		178	drug/metabolite?				Y
ORF03393	kpne1	MFS		179	multidrug efflux (Bcr/CflA subfamily)				Y
ORF03395	kpne1	GntP		180	gluconate				Y
ORF03401	kpne1	SSPTS	Enzyme IIBC	181	alpha-glucoside/arbutin				Y
ORF03402	kpne1	AAE		182	aspartate:alanine antiporter				Y
ORF03417	kpne1	Oxa1		183	60 KD inner membrane protein OxaA homolog				Y
ORF03420	kpne1	MFS		184	multidrug efflux				Y
ORF03424	kpne1	NCS2		185	xanthine/uracil				Y
ORF03430	kpne1	ABC	ABC	186	phosphate				Y
ORF03431	kpne1	ABC	membrane	186	phosphate				Y
ORF03432	kpne1	ABC	membrane	186	phosphate				Y
ORF03433	kpne1	ABC	binding protein	186	phosphate				Y
ORF03437	kpne1	F-ATPase		190	protons				Y
ORF03438	kpne1	F-ATPase		190	protons				Y
ORF03439	kpne1	F-ATPase		190	protons				Y
ORF03440	kpne1	F-ATPase		190	protons				Y
ORF03441	kpne1	F-ATPase		190	protons				Y
ORF03442	kpne1	F-ATPase		190	protons				Y
ORF03443	kpne1	F-ATPase		190	protons				Y
ORF03444	kpne1	F-ATPase		190	protons				Y
ORF03445	kpne1	F-ATPase		190	protons				Y
ORF03453	kpne1	KUP		199	potassium ion uptake				Y
ORF03454	kpne1	ABC	membrane	200	ribose				Y
ORF03455	kpne1	ABC	ABC	200	ribose				Y
ORF03456	kpne1	ABC	membrane	200	ribose				Y
ORF03457	kpne1	ABC	binding protein	200	ribose				Y
ORF03459	kpne1	MFS		204	multidrug efflux				Y
ORF03491	kpne1	SSPTS	Enzyme IIB	205	ascorbate				Y
ORF03492	kpne1	SSPTS	Enzyme IIC	205	ascorbate				Y
ORF03495	kpne1	SSPTS	Enzyme IIA	205	ascorbate				Y
ORF03498	kpne1	LIV-E	AzlC	208	branched-chain amino acid efflux (AzlC)				Y
ORF03502	kpne1	MFS		209	multidrug efflux?				Y
ORF03505	kpne1	ABC	membrane	213	ribose				Y
ORF03506	kpne1	ABC	membrane	213	ribose				Y
ORF03507	kpne1	ABC	ABC	213	ribose				Y
ORF03508	kpne1	ABC	binding protein	213	ribose				Y
ORF03516	kpne1	DMT		214	L-rhamnose:proton symporter				Y
ORF03522	kpne1	CDF		215	cation efflux				Y
ORF03542	kpne1	ABC	binding protein	30	manganese/zinc ion				Y
ORF03585	kpne1	MOP	PST	217	polysaccharide export				Y
ORF03589	kpne1	APC		218	amino acid				Y
ORF03604	kpne1	MIT		219	magnesium/cobalt ion				Y
ORF03605	kpne1	DMT	RarD	220	chloramphenicol (RarD homolog)				Y
ORF03609	kpne1	RhtB		221	amino acid efflux				Y
ORF03611	kpne1	RhtB		222	amino acid efflux				Y
ORF03614	kpne1	DMT		223	drug/metabolite?				Y
ORF03617	kpne1	SSPTS	Enzyme IIBC	224	sucrose				Y
ORF03628	kpne1	Tat		225	protein export				Y
ORF03629	kpne1	Tat		225	protein export				Y
ORF03630	kpne1	Tat		225	protein export				Y
ORF03640	kpne1	Trk		228	potassium ion uptake				Y
ORF03654	kpne1	Dcu		229	C4-dicarboxylate				Y
ORFA00204	kpne1	MFS		230	multidrug efflux				Y
ORFA00209	kpne1	ABC	membrane	231	toxin secretion	*			Y
ORFA00231	kpne1	CDF		232	cation efflux				Y
ORFB00066	kpne1	MFS		233	cyanate				Y
ORFB00091	kpne1	SSPTS	Enzyme IIBC	234	mannitol				Y
ORFB00094	kpne1	SSPTS	Enzyme IIA	234	mannitol				Y
ORFB00110	kpne1	ArAE		236	fusaric acid?				Y
ORFB00115	kpne1	DMT		237	drug/metabolite?				Y
ORFB00121	kpne1	MFS		238	multidrug efflux				Y
