# Supplementary material for: Complete Genome Sequence of the N2-Fixing Broad Host Range Endophyte Klebsiella pneumoniae 342 and Virulence Predictions Verified in Mice
Source: PLoS Genet. 2008 Jul 25;4(7):e1000141. doi: 10.1371/journal.pgen.1000141 (PMC2453333; doi:10.1371/journal.pgen.1000141)
Supplement: Table S2 — Site-Specific Integrated Elements Found in the Genome of Kp342. (0.04 MB XLS) [file pgen.1000141.s005.xls]

## Sheet: Sheet1
Table S2. Site-specific Integrated Elements Found in the Genome of Kp342
Name	end5	end3	Size (bp)	G+C%	Start Locus	End Locus	Target	attL/R
IE01	2909264	2877523	31742	46.95	KPK_2863	KPK_2826	KPK_2864 (peptidyl-dipeptidase), dcp	TTCTCC[CT]ATATCTT[TC]GGCGGCGGCTATG[CT]GGCAGG[CT]TATTA[CT]GCCTATCTGTGGACCCAGATGCTGGCCGACGACGGCTATCAGTGGTTCGTGGAGCA[CG]GGCGGTTTGACC[CT]GTGAGAACGGTCAGCGCTTCCGGGAAGCGATTCTGTCGCGCGG[TC]AATA
IE01b	2880660	2890261	9602	46.82	KPK_2831	KPK_2836	KPK_2830 (umuC)	ND
IE02	1914275	1899425	14851	49.37	KPK_1842	KPK_1830	tRNA-Asn-4	CCAGTCAGAGGAGCCA
IE03	1880912	1866081	14832	50.77	KPK_1811	KPK_1800	tRNA-Asn-3	CCAGTCAGAGGAGCCA
IE04	1866096	1817493	48604	48.35	KPK_1799	KPK_1758	attR of IE03 (piggy-back)	CCAGTCAGAGGAGCCA
IE05	792361	798971	6611	49.05	KPK_0784	KPK_0788	tRNA-Gly-1	TTCGATTCCCTTCGCCCGCTCCA
IE06	5025427	4981791	43637	49.6	KPK_4978	KPK_4942	tRNA-Leu-7	TTCGAGTCCGGCCTTCG
IE07	4445143	4452249	7107	41.92	KPK_4415	KPK_4425	tRNA-Thr-2	TGCGAAGGTCGTAGGTTCGACTCCTATTATCGGCACCA
IE08	4452225	4475056	22832	37.77	KPK_4426	KPK_4448	attR of IE07	GGTTC[G/C]A[C/T]TCCTATTATC[G/-]GCACCAT
IE09	1308736	1321562	12827	53.35	KPK_1285	KPK_1297	KPK_1284 (GMP synthase, guaA)	ATTGAGTGGGA[A/G]T[G/C]ATCCC
IE10	2193811	2201573	7763	43.05	KPK_2122	KPK_2130	unknown	ND
IE11	3184523	3197444	12922	49.83	KPK_3126	KPK_3137	intergenic	TGTACACATT
PHAGE01	3425830	3389485	36346	47.43	KPK_3406	KPK_3354	KPK_3407 (isocitrate dehydrogenase)	TGCTGCGCCA[C/T]ATGCAGTGGTTCGAAGCCGCAGACCTGATCGTCAAAGGCATGGAAGGCGCTATCGCCGCCAAGACCGTGACCTATGACTT[T/C]GAACGTCTGATGGAAGGCGCTAAACTGCTGAAATGTAGCGAGTTTGGCGACGCGATTATCGCGAACATGTAATC
PHAGE02	4230390	4181834	48557	52.78	KPK_4193	KPK_4112	tRNA-Arg-7	CTTCTAAGCCGTAGGTCACAGGTTCGAATCCTGTAGGGCGTGCCATT
