# Supplementary material for: Complete Genome Sequence of the N2-Fixing Broad Host Range Endophyte Klebsiella pneumoniae 342 and Virulence Predictions Verified in Mice
Source: PLoS Genet. 2008 Jul 25;4(7):e1000141. doi: 10.1371/journal.pgen.1000141 (PMC2453333; doi:10.1371/journal.pgen.1000141)
Supplement: Table S3 — Orthologous Protein Matches to Kp342. (1.20 MB XLS) [file pgen.1000141.s006.xls]

## Sheet: combined.btab_id.txt
Table S3. Orthologous protein matches to Kp342
K. pneumoniae 342		MGH78578	K12
Locus	Annotation	% identity	% identity
KPK_0001	chromosomal replication initiator protein DnaA (dnaA)	99.77	94.44
KPK_0002	DNA polymerase III, beta subunit (dnaN) [2.7.7.7]	99.73	95.9
KPK_0003	DNA replication and repair protein RecF (recF)	99.72	93.84
KPK_0004	DNA gyrase, B subunit (gyrB) [5.99.1.3]	98.63	95.15
KPK_0005	sugar-phosphatase, YidA (yidA) [3.1.3.23]	99.63	93.68
KPK_0006	conserved hypothetical protein	93.51
KPK_0007	outer membrane protein, OMP85 family	92.84
KPK_0008	conserved hypothetical protein	95.34	78.43
KPK_0009	putative lipoprotein	100	72.82
KPK_0010	small heat shock protein IbpA (ibpA)	100	97.08
KPK_0011	small heat shock protein IbpB (ibpB)	98.59	87.32
KPK_0012	transcriptional regulator, GntR family	99.58	80.08
KPK_0013	putative permease	99.1	85.51
KPK_0014	PTS system, alpha-glucoside-specific EIICB component (aglA) [2.7.1.69]	99.81
KPK_0015	maltose-6'-phosphate glucosidase (aglB_1) [3.2.1.122]	99.55
KPK_0016	conserved hypothetical protein	100	82.61
KPK_0017	conserved hypothetical protein	99.17	74.14
KPK_0018	conserved hypothetical protein	97.87	45.81
KPK_0019	D-serine ammonia-lyase (dsdA) [4.3.1.18]	97.74	85.52
KPK_0020	D-serine permease (dsdX)	98.65	89.66
KPK_0021	D-serine deaminase transcriptional activator (dsdC)	96.74	84.49
KPK_0022	multidrug resistance protein D (emrD)	99.48	88.83
KPK_0023	putative membrane protein	97.83
KPK_0024	acetyltransferase, GNAT family	97.3
KPK_0025	IlvB leader peptide (ivbL)	100
KPK_0026	acetolactate synthase, large subunit, isozyme I (ilvB) [2.2.1.6]	98.19	88.61
KPK_0027	acetolactate synthase, isozyme I, small subunit (ilvN) [2.2.1.6]	100	90
KPK_0028	transcriptional regulatory protein UhpA (uhpA)	100	93.88
KPK_0029	sensor protein UhpB (uhpB) [2.7.13.3]	96.6	86.37
KPK_0030	regulatory protein UhpC (uhpC)	98.19	88.84
KPK_0031	hexose phosphate transport protein (uhpT)	99.57	95.25
KPK_0032	conserved hypothetical protein	98.67	70.67
KPK_0033	helix-turn-helix DNA-binding domain protein	100
KPK_0034	conserved hypothetical protein	99.16
KPK_0035	nucleoside efflux permease (nepI)	97.73	81.2
KPK_0036	putative porin	99.33
KPK_0037	PTS system, lactose-cellobiose specific IIA subunit [2.7.1.-]	99	46.94
KPK_0038	PTS system, lactose-cellobiose family IIC subunit [2.7.1.69]	99.77
KPK_0039	PTS system, lactose-cellobiose family IIB subunit	100	43
KPK_0040	transcriptional regulator, LacI family	99.36
KPK_0041	putative 4-hydroxybenzoate transporter	98.9
KPK_0042	transcriptional regulator, LysR family	98.74
KPK_0043	protocatechuate 4,5-dioxygenase, alpha subunit [1.13.11.8]	99.76
KPK_0044	GlcNAc-PI de-N-acetylase family protein	98.37
KPK_0045	4-carboxy-4-hydroxy-2-oxoadipate aldolase-oxaloacetate decarboxylase (ligK) [4.1.-.- 4.1.1.3]	98.73
KPK_0046	putative fldA protein	98.61	49.43
KPK_0047	putative oxidoreductase, NAD-binding	98.26
KPK_0048	conserved hypothetical protein		42.11
KPK_0049	putative transport protein	100	83.56
KPK_0050	PTS system, N-acetylmuramic acid-specific EIIBC component (murP) [2.7.1.69]	99.37	67.02
KPK_0051	N-acetylmuramic acid 6-phosphate etherase (murQ) [4.2.-.-]	97.67	56.27
KPK_0052	drug resistance transporter, Bcr-CflA subfamily	96.38
KPK_0053	multidrug efflux transporter EefC (eefC)	99.33	36.95
KPK_0054	multidrug efflux permease EefB (eefB)	99.9	57.42
KPK_0055	multidrug efflux transporter EefA (eefA)	99.12	49.33
KPK_0056	hypothetical protein
KPK_0057	hypothetical protein
KPK_0058	acetyltransferase, GNAT family [2.3.-.-]	97.83
KPK_0059	transcriptional regulator, TetR family	96.74
KPK_0060	transcriptional regulator, LysR family	99.34
KPK_0061	drug resistance MFS transporter, drug:H+ antiporter-1 (DHA2) family	99.8
KPK_0062	pyridoxamine 5'-phosphate oxidase family protein	97.6
KPK_0063	conserved hypothetical protein	98.72
KPK_0064	putative peroxidase	98.88
KPK_0065	transcriptional regulator, AraC family	100
KPK_0066	lipoprotein NlpA (nlpA)	98.51	85.28
KPK_0067	putative ADP-ribose pyrophosphatase	96.24
KPK_0068	putative membrane protein	100
KPK_0069	conserved hypothetical protein	96.14
KPK_0070	oxidoreductase, zinc-binding dehydrogenase family		83.86
KPK_0071	transcriptional regulator, AraC family	97.48
KPK_0072	conserved hypothetical protein	92.67
KPK_0073	antibiotic biosynthesis monooxygenase domain protein	96.88
KPK_0074	zinc-binding alcohol dehydrogenase family protein	97.61
KPK_0075	conserved hypothetical protein	96.13
KPK_0077	sugar transporter, glycoside-pentoside-hexuronide (GPH):cation symporter family	99.35	85.81
KPK_0078	alpha-xylosidase (yicI) [3.2.1.-]	97.8	87.44
KPK_0079	transcriptional regulator, RpiR family	98.75
KPK_0080	glycosyl hydrolase, family 4	97.39
KPK_0081	PTS system, IIBC component [2.7.1.69]	98.84
KPK_0082	AsmA family protein	97.16	69.35
KPK_0083	xanthine permease	99.35	93.94
KPK_0084	sodium-glutamate symporter (gltS)	99.5	87.47
KPK_0085	glycerol kinase (glpK) [2.7.1.30]	99.6	93.63
KPK_0086	glycerol uptake facilitator protein (glpF)	98.59	87.99
KPK_0087	conserved hypothetical protein	98.77	88.89
KPK_0088	sulfate-binding protein (sbp)	100	92.71
KPK_0089	CDP-diacylglycerol pyrophosphatase (cdh) [3.6.1.26]	98.38	74.29
KPK_0090	sodium:sulfate symporter family protein	99.08
KPK_0091	triosephosphate isomerase (tpiA) [5.3.1.1]	100	93.73
KPK_0092	conserved hypothetical protein	94.15	75.14
KPK_0093	conserved hypothetical protein	98.59	80.14
KPK_0094	ferredoxin--NADP(+) reductase (fpr) [1.18.1.2]	99.19	86.69
KPK_0095	fructose-1,6-bisphosphatase, class II (glpX) [3.1.3.11]	100	91.37
KPK_0096	ATP-dependent DNA helicase RecG (recG) [3.6.1.-]	99.57	92.5
KPK_0097	tRNA guanosine-2'-O-methyltransferase (trmH) [2.1.1.34]	98.25	90.75
KPK_0098	guanosine-3',5'-bis(diphosphate) 3'-diphosphatase (spoT) [3.1.7.2]	99.72	96.32
KPK_0099	DNA-directed RNA polymerase, omega subunit (rpoZ) [2.7.7.6]	100	100
KPK_0100	guanylate kinase (gmk) [2.7.4.8]	99.52	92.75
KPK_0101	NAD(+)-dependent DNA ligase LigB (ligB) [6.5.1.2]	94.44	55.22
KPK_0102	putative membrane protein	99.02	86.34
KPK_0103	chloride transporter, chloride channel (ClC) family	96.15
KPK_0104	conserved hypothetical protein TIGR00255	99.65	94.08
KPK_0105	hypothetical protein
KPK_0106	conserved hypothetical protein	78.27
KPK_0107	putative lipoprotein	91.5
KPK_0108	ABC transporter, ATP-binding protein	95.08
KPK_0109	ABC transporter, permease protein	96.83
KPK_0110	ribonuclease PH (rph) [2.7.7.56]	100	95.96
KPK_0111	orotate phosphoribosyltransferase (pyrE) [2.4.2.10]	98.12	93.43
KPK_0112	SMP-30-gluconolactonase-LRE family protein	97.63
KPK_0113	transcriptional regulator domain protein, TetR family	98.99	95.96
KPK_0114	dUTP diphosphatase (dut) [3.6.1.23]	99.34	90.07
KPK_0115	phosphopantothenoylcysteine decarboxylase-phosphopantothenate--cysteine ligase (coaBC) [4.1.1.36 6.3.2.5]	97.78	90.42
KPK_0116	DNA repair protein RadC (radC)	97.29	70.45
KPK_0117	ribosomal protein L28 (rpmB)	98.72	98.72
KPK_0118	ribosomal protein L33 (rpmG)	100	96.36
KPK_0119	formamidopyrimidine-DNA glycosylase (mutM) [3.2.2.23]	97.77	90.33
KPK_0120	pantetheine-phosphate adenylyltransferase (coaD) [2.7.7.3]	98.11	85.44
KPK_0121	glycosyl transferase, group 2 family protein [2.4.1.-]	98.43
KPK_0122	3-deoxy-D-manno-octulosonic-acid transferase (waaA) [2.-.-.-]	98.82	79.25
KPK_0123	glycosyl transferase, group 2 family protein [2.4.1.-]	97.87	39.12
KPK_0124	glycosyl transferase, group 1 family protein [2.4.1.-]	97.25
KPK_0125	putative lipopolysaccharide core biosynthesis protein RfaG	98.67
KPK_0126	lipopolysaccharide core biosynthesis glycosyltransferase RfaQ (rfaQ) [2.-.-.-]	97.49	42.31
KPK_0127	walW protein	99.06
KPK_0128	putative lipopolysaccharide 1,2-N-acetylglucosaminetransferase RfaK
KPK_0129	surface polymer ligase WaaL (waaL)	98.06
KPK_0130	putative lipopolysaccharide core biosynthesis protein RfaZ
KPK_0131	lipopolysaccharide heptosyltransferase I (rfaC) [2.4.-.-]	98.08	85.91
KPK_0132	lipopolysaccharide heptosyltransferase II (rfaF) [2.4.-.-]	98.58	87.86
KPK_0133	ADP-glyceromanno-heptose 6-epimerase (rfaD) [5.1.3.20]	99.68	97.1
KPK_0134	2-amino-3-ketobutyrate coenzyme A ligase (kbl) [2.3.1.29]	99.5	93.97
KPK_0135	L-threonine 3-dehydrogenase (tdh) [1.1.1.103]	99.71	96.77
KPK_0136	glycosyl transferase, group 2 family protein [2.4.1.-]	98.47
KPK_0137	polysaccharide deacetylase family protein	98.11	78.91
KPK_0138	M23 peptidase domain protein		85.57
KPK_0139	2,3-bisphosphoglycerate-independent phosphoglycerate mutase (gpmI) [5.4.2.1]	99.21	92.61
KPK_0140	rhodanese domain protein	98.6	86.71
KPK_0141	glutaredoxin 3 (grxC)	98.8	86.75
KPK_0142	protein-export chaperone SecB (secB)	100	93.55
KPK_0143	NAD-dependent glycerol-3-phosphate dehydrogenase	99.12	92.63
KPK_0144	serine O-acetyltransferase (cysE) [2.3.1.30]	100	95.6
KPK_0145	RNA methyltransferase, TrmH family, group 2	99.36	91.67
KPK_0146	L-lactate dehydrogenase (cytochrome) (lldD) [1.1.2.3]	99.49	89.9
KPK_0147	putative L-lactate dehydrogenase operon regulatory protein LldR	99.21	83.27
KPK_0148	L-lactate permease (lldP)	99.27	92.92
KPK_0149	conserved hypothetical protein	99.17	90
KPK_0150	mannitol operon repressor (mtlR)	100	84.1
KPK_0151	conserved hypothetical protein	98.65	68.25
KPK_0152	mannitol-1-phosphate 5-dehydrogenase (mtlD) [1.1.1.17]	99.21	91.84
KPK_0153	PTS system mannitol-specific EIICBA component (mtlA) [2.7.1.69]	99.06	94.79
KPK_0154	conserved hypothetical protein		72.73
KPK_0155	auxiliary transport protein, membrane fusion protein (MFP) family	44.24	84.66
KPK_0156	glutathione S-transferase [2.5.1.18]	100	69.15
KPK_0157	L-seryl-tRNA selenium transferase (selA) [2.9.1.1]	98.05	81.64
KPK_0158	selenocysteine-specific translation elongation factor (selB)	98.37	79.58
KPK_0159	L-ribulose-5-phosphate 4-epimerase sgbE (sgbE) [5.1.3.4]	72.73	90.91
KPK_0160	putative hexulose-6-phosphate isomerase	59.5	93.01
KPK_0161	3-keto-L-gulonate-6-phosphate decarboxylase SgbH (sgbH) [4.1.1.85]	45.75	88.18
KPK_0162	L-xylulose-3-keto-L-gulonate kinase (lyx) [2.7.1.53 2.7.1.-]		81.85
KPK_0163	transporter, major facilitator family	35.56
KPK_0164	conserved hypothetical protein
KPK_0165	conserved hypothetical protein	35.1	79.87
KPK_0166	3-dehydro-L-gulonate 2-dehydrogenase (dlgD) [1.1.1.130]		91.27
KPK_0167	transcriptional regulator, IclR family		88.32
KPK_0168	protein AegA (aegA)	98.14	58.96
KPK_0169	valine--pyruvate transaminase (avtA)	98.8	90.36
KPK_0170	alpha-amylase, periplasmic (malS) [3.2.1.1]	99.11	80.06
KPK_0171	protein bax (bax)		81.09
KPK_0172	xylose operon regulatory protein (xylR)	99.49	88.52
KPK_0173	D-xylose ABC transporter, permease protein (xylH)	99.49	86.77
KPK_0174	D-xylose ABC transporter, ATP-binding protein (xylG)	99.03	88.11
KPK_0175	D-xylose ABC transporter, periplasmic D-xylose-binding protein (xylF)	99.68	89.73
KPK_0176	xylose isomerase (xylA_1) [5.3.1.5]	99.55	90.23
KPK_0177	xylulokinase (xylB_1) [2.7.1.17]	98.97	84.5
KPK_0178	putative membrane protein	97.56	44.76
KPK_0179	putatitve membrane protein	98.64	82.81
KPK_0180	putative acyltransferase	96.37	73.72
KPK_0181	conserved hypothetical protein	97.83	58.7
KPK_0182	glycyl-tRNA synthetase, alpha subunit (glyQ) [6.1.1.14]	99.67	98.35
KPK_0183	glycyl-tRNA synthetase, beta subunit (glyS) [6.1.1.14]	99.42	91.87
KPK_0184	protein HokA (hokA)	96	64
KPK_0185	ABC transporter, ATP-binding protein	93.14
KPK_0186	cold shock-like protein CspA (cspA)	100	100
KPK_0187	conserved hypothetical protein	100	73.96
KPK_0188	4-hydroxybenzoate transporter (pcaK)	97.27	38.41
KPK_0189	putative lipoprotein	99.55	86.86
KPK_0190	2-ketogluconate reductase (tkrA) [1.1.1.215]	99.07	85.71
KPK_0191	transporter, major facilitator family
KPK_0192	kinase, pfkB family	99.36
KPK_0193	AP endonuclease, family 2	96.79
KPK_0194	sugar binding transcriptional regulator, LacI family	99.41
KPK_0195	hypothetical protein
KPK_0196	OmpA family protein	100	89.5
KPK_0197	acetyltransferase, GNAT family	97.93	56.85
KPK_0198	biotin sulfoxide reductase (bisC) [1.-.-.-]	97.36	83.01
KPK_0199	DNA-3-methyladenine glycosylase I (tag) [3.2.2.20]	94.82	79.57
KPK_0200	conserved hypothetical protein	91.71	42.74
KPK_0201	transporter, major facilitator family	97.76	88.5
KPK_0202	membrane-associated sulfatase [3.1.6.-]	99.46	82.1
KPK_0203	ankyrin repeat protein	94.69
KPK_0205	dipeptide ABC transporter, periplasmic dipeptide-binding protein (dppA)	98.86	91.78
KPK_0206	dipeptide ABC transporter, permease protein DppB (dppB)	99.71	94.4
KPK_0207	dipeptide ABC transporter, permease protein DppC (dppC)	97.67	90.67
KPK_0208	dipeptide ABC transporter, ATP-binding protein DppD (dppD)	99.08	93.58
KPK_0209	dipeptide ABC transporter, ATP-binding protein DppF (dppF)	98.81	96.71
KPK_0210	hypothetical protein
KPK_0211	cellulose synthase operon protein YhjQ homolog	98.87
KPK_0212	putative cellulose synthase (UDP-forming)	99	46.02
KPK_0213	putative cyclic di-GMP binding protein	94.86
KPK_0214	outer membrane autotransporter barrel domain protein	98.36
KPK_0215	putative cellulose synthase operon protein D	96.18
KPK_0216	glycosyl hydrolase, family 8	96.7
KPK_0217	cellulose biosynthesis protein BcsG (bcsG)	97.32	74.51
KPK_0218	cellulose biosynthesis protein BcsF (bcsF)	96.92	72.22
KPK_0219	cellulose biosynthesis protein BcsE (bcsE)	95.19	64.12
KPK_0220	conserved hypothetical protein	100	66.13
KPK_0221	cellulose synthase operon protein YhjQ (yhjQ)	95.88
KPK_0222	cellulose synthase (UDP-forming) (bcsA) [2.4.1.12]	99.2
KPK_0223	cyclic di-GMP binding protein (bcsB)	98.45	73.56
KPK_0224	cellulase (bcsZ) [3.2.1.4]	97.55	72.28
KPK_0225	cellulose synthase operon protein C (bcsC)	98.19	67.6
KPK_0226	hypothetical protein
KPK_0227	putative diguanylate cyclase	99.09	68.21
KPK_0228	aerobic C4-dicarboxylate transport protein (dctA)	99.77	93.46
KPK_0229	peptidase, M16 (pitrilysin) family [3.4.24.-]	98	78.4
KPK_0230	2-dehydro-3-deoxygluconokinase (kdgK) [2.7.1.45]	99.03	84.09
KPK_0232	AsmA family protein	98.39	77.41
KPK_0233	MFS transporter, metabolite:H+ symporter (MHS) family protein	99.32	92.27
KPK_0234	putative ribonuclease	98.54	83.28
KPK_0235	transcriptional regulator, LysR family	97.66	67.89
KPK_0236	oxidoreductase, short chain dehydrogenase-reductase family	98.41
KPK_0237	acetyltransferase, GNAT family	99.44
KPK_0238	putative trehalase	99.09	84.7
KPK_0239	alcohol dehydrogenase, iron-containing	96.6
KPK_0240	glutathione S-transferase domain protein	98.07	37.19
KPK_0241	glutathione-disulfide reductase (gor) [1.8.1.7]	98.67	93.11
KPK_0242	DNA utilization protein YhiR (yhiR)	98.57	91.43
KPK_0243	PAP2 family protein	96.45
KPK_0244	oligopeptidase A (prlC) [3.4.24.70]	99.26	93.82
KPK_0245	conserved hypothetical protein	98.39	97.59
KPK_0246	amino acid-peptide transporter	99.39	88.93
KPK_0247	universal stress protein A (uspA)	100	99.31
KPK_0248	universal stress protein B (uspB)	100	95.5
KPK_0249	low-affinity inorganic phosphate transporter (pitA)	98.8	88.78
KPK_0250	pyridine nucleotide-disulfide oxidoreductase family protein	98.24	84.56
KPK_0251	sigma-54 dependent transcriptional regulator
KPK_0252	amidohydrolase family protein
KPK_0253	transporter, divalent anion:Na+ symporter (DASS) family	35.07	39.53
KPK_0254	alkaline protease family protein
KPK_0255	D-isomer specific 2-hydroxyacid dehydrogenase family protein
KPK_0256	transcriptional regulator, LysR family
KPK_0257	divalent cation transporter, MgtE family	97.03
KPK_0258	nickel-responsive transcriptional regulator NikR (nikR)	99.24	79.84
KPK_0259	nickel ABC transporter, ATP-binding protein NikE (nikE) [3.6.3.24]	98.1	66.41
KPK_0260	nickel ABC transporter, ATP-binding protein NikD (nikD) [3.6.3.24]	98.82	66.14
KPK_0261	nickel ABC transporter, permease subunit NikC (nikC) [3.6.3.24]	98.56	80.51
KPK_0262	nickel ABC transporter, permease protein NikB (nikB) [3.6.3.24]	99.04	83.12
KPK_0263	nickel ABC transporter, periplasmic nickel-binding protein NikA (nikA) [3.6.3.24]	97.13	73.61
KPK_0264	transcriptional regulator, LysR family	97.2
KPK_0265	phenolic acid decarboxylase (padC) [4.1.1.-]	99.4
KPK_0266	UDP-4-amino-4-deoxy-L-arabinose--oxoglutarate aminotransferase (arnB) [2.6.1.-]	98.91	79.68
KPK_0267	undecaprenyl-phosphate 4-deoxy-4-formamido-L-arabinose transferase (arnC) [2.7.8.-]	98.78	84
KPK_0268	UDP-glucuronic acid decarboxylase-UDP-4-amino-4-deoxy-L-arabinose formyltransferase (arnA) [4.1.1.- 2.1.2.-]	97.43	77.93
KPK_0269	polysaccharide deacetylase domain protein	98	67.11
KPK_0270	undecaprenyl phosphate-alpha-4-amino-4-deoxy-L-arabinose arabinosyltransferase (arnT) [2.-.-.-]	97.82	64.07
KPK_0271	multidrug resistance protein, SMR family	99.11	66.36
KPK_0272	putative membrane protein	99.43	81.38
KPK_0273	putative membrane protein	96.83	51.59
KPK_0274	transporter, major facilitator family	97.04	86.03
KPK_0275	putative lipoprotein	98.92	78.38
KPK_0276	putative membrane protein	98.64	86.88
KPK_0277	sulfurtransferase TusA (tusA) [2.8.1.-]	100	87.34
KPK_0278	lead, cadmium, zinc and mercury-transporting ATPase (zntA) [3.6.3.3]	99.05	77.04
KPK_0279	putative membrane protein	100	84.62
KPK_0280	conserved hypothetical protein	100	72.17
KPK_0281	conserved hypothetical protein	100	72.09
KPK_0282	putative methyltransferase	99.49	82.83
KPK_0283	cell division protein FtsY (ftsY)	95.66	77.59
KPK_0284	cell division ATP-binding protein FtsE (ftsE)	99.55	92.79
KPK_0285	cell division protein FtsX (ftsX)	99.15	84.38
KPK_0286	alternative sigma factor RpoH (rpoH)	100	95.07
KPK_0287	transcriptional regulator, GntR family-aminotransferase family protein	98.03
KPK_0288	putative 4-aminobutyrate transaminase	99.52	74.46
KPK_0289	tryptophan-tyrosine permease family protein	98.55
KPK_0290	high-affinity branched-chain amino acid ABC transporter, periplasmic Leu-Ile-Val-binding protein (livJ)	100	95.64
KPK_0291	putative membrane protein
KPK_0292	LemA family protein
KPK_0293	acetyltransferase, GNAT family	96.85	73.81
KPK_0294	hypothetical protein
KPK_0295	high-affinity branched-chain amino acid ABC transporter, periplasmic leucine-specific-binding protein (livK)	99.73	89.97
KPK_0296	high-affinity branched-chain amino acid ABC transporter, permease protein LivH (livH)	99.35	96.75
KPK_0297	high-affinity branched-chain amino acid ABC transporter, permease protein LivM (livM)	99.53	95.06
KPK_0298	high-affinity branched-chain amino acid ABC transporter, ATP-binding protein LivG (livG)	99.61	96.86
KPK_0299	high-affinity branched-chain amino acid ABC transporter, ATP-binding protein LivF (livF)	100	94.94
KPK_0300	glycerol-3-phosphate ABC transporter, periplasmic glycerol-3-phosphate-binding protein (ugpB)	99.54	90.18
KPK_0301	glycerol-3-phosphate ABC transporter, permease protein UgpA (ugpA)	98.98	93.56
KPK_0302	glycerol-3-phosphate ABC transporter, permease protein UgpE (ugpE)	99.29	89.68
KPK_0303	glycerol-3-phosphate ABC transporter, ATP-binding protein UgpC (ugpC)	98.03	88.45
KPK_0304	glycerophosphoryl diester phosphodiesterase (ugpQ) [3.1.4.46]	97.97	88.11
KPK_0305	hypothetical protein	97.17	58.18
KPK_0306	gamma-glutamyltransferase (ggt) [2.3.2.2]	98.78	87.44
KPK_0307	acetyltransferase, GNAT family	100	83.33
KPK_0308	Ccm domain protein	93.55
KPK_0309	oxidoreductase, NAD-binding [1.-.-.-]	95.65	84.35
KPK_0310	pirin family protein	100	93.51
KPK_0311	transcriptional regulator GntR (gntR)	100	94.26
KPK_0312	thermoresistant gluconokinase (gntK) [2.7.1.12]	98.86	93.68
KPK_0313	gluconate transporter GntU (gntU)	98.57	96.86
KPK_0314	hypothetical protein
KPK_0315	aspartate-semialdehyde dehydrogenase (asd) [1.2.1.11]	99.46	94.84
KPK_0316	1,4-alpha-glucan branching enzyme (glgB) [2.4.1.18]	99.31	90.52
KPK_0317	glycogen debranching enzyme GlgX (glgX) [3.2.1.-]	96.66	78.23
KPK_0318	glucose-1-phosphate adenylyltransferase (glgC) [2.7.7.27]	99.54	93.97
KPK_0319	starch synthase (glgA) [2.4.1.21]	99.58	91.6
KPK_0320	glycogen phosphorylase (glgP) [2.4.1.1]	99.26	90.55
KPK_0321	conserved hypothetical protein	97.39
KPK_0322	glycerol-3-phosphate dehydrogenase (glpD) [1.1.99.5]	99.6	89.44
KPK_0323	thiosulfate sulfurtransferase glpE (glpE) [2.8.1.1]	98.17	81.31
KPK_0324	peptidase, S54 (rhomboid) family [3.4.21.-]	99.64	81.45
KPK_0325	glycerol-3-phosphate regulon repressor (glpR)	99.6	88.1
KPK_0326	transcriptional regulator MalT (malT)	99.67	87.68
KPK_0327	hypothetical protein
KPK_0328	maltodextrin phosphorylase (malP) [2.4.1.1]	99.5	88.71
KPK_0329	4-alpha-glucanotransferase (malQ) [2.4.1.25]	98.85	81.84
KPK_0330	high-affinity gluconate transporter (gntT)	99.54	92.69
KPK_0331	IscR-regulated protein YhgI (yhgI)	100	96.34
KPK_0332	protein GntX (gntX)	94.34	64.76
KPK_0333	putative pimeloyl-BioC--CoA transferase BioH	96.89	76.17
KPK_0334	conserved hypothetical protein	100	39.56
KPK_0335	conserved hypothetical protein	97.33	70.89
KPK_0336	ferrous iron transport protein B (feoB)	98.96	87.97
KPK_0337	ferrous iron transport protein A (feoA)	100	89.19
KPK_0338	hypothetical protein
KPK_0339	S1 RNA binding domain protein	99.1	93.69
KPK_0340	transcription elongation factor GreB (greB)	98.73	93.63
KPK_0341	transcriptional regulatory protein OmpR (ompR)	100	100
KPK_0342	osmolarity sensor protein EnvZ (envZ) [2.7.13.3]	99.78	93.61
KPK_0343	phosphoenolpyruvate carboxykinase (ATP) (pckA) [4.1.1.49]	98.33	91.84
KPK_0344	chaperonin HslO (hslO)	97.96	85.96
KPK_0345	heat shock protein 15 (hslR)	96.99	87.22
KPK_0346	HAD hydrolase, family IA	99.56	84.16
KPK_0347	putative membrane protein	96.61	72.7
KPK_0348	ADP compounds hydrolase NudE (nudE) [3.6.1.-]	97.85	90.32
KPK_0349	penicillin-binding protein 1A (mrcA) [2.4.2.- 3.4.-.-]	98.76	87.56
KPK_0350	HofM protein (hofM)	85.99	43.3
KPK_0351	PilN family protein	78.53	36.57
KPK_0352	conserved hypothetical protein	69.29
KPK_0353	conserved hypothetical protein	85.04	47.11
KPK_0354	protein transporter HofQ (hofQ)	95.64	68.61
KPK_0355	shikimate kinase (aroK) [2.7.1.71]	100	96.53
KPK_0356	3-dehydroquinate synthase (aroB) [4.2.3.4]	98.35	88.4
KPK_0357	DamX protein (damX)	93.71	62.92
KPK_0358	DNA adenine methylase (dam) [2.1.1.72]	98.55	83.76
KPK_0359	ribulose-phosphate 3-epimerase (rpe) [5.1.3.1]	99.56	95.09
KPK_0360	phosphoglycolate phosphatase (gph) [3.1.3.18]	98.81	81.03
KPK_0361	tryptophanyl-tRNA synthetase (trpS) [6.1.1.2]	98.5	94.01
KPK_0362	siroheme synthase (cysG) [2.1.1.107 1.3.1.76 4.99.1.4]	98.44	85.78
KPK_0363	nitrite reductase [NAD(P)H], small subunit (nirD) [1.7.1.4]	96.3	77.57
KPK_0364	nitrite reductase [NAD(P)H], large subunit (nirB) [1.7.1.4]	99.76	93.26
KPK_0365	major facilitator family transporter TsgA (tsgA)	100	86.58
KPK_0366	cytosine deaminase (codA) [3.5.4.1]	97.27	76.64
KPK_0367	hypothetical protein
KPK_0368	peptidyl-prolyl cis-trans isomerase A (ppiA) [5.2.1.8]	100	91.05
KPK_0369	conserved hypothetical protein	98.18	76.36
KPK_0370	cell filamentation protein Fic (fic)	98	68.5
KPK_0371	aminodeoxychorismate synthase, component II (pabA) [6.3.5.8]	96.79	81.28
KPK_0372	integral membrane protein, YccS-YhfK family	98.12	81.04
KPK_0373	acetylornithine-succinyldiaminopimelate aminotransferase (argD) [2.6.1.11 2.6.1.17]	99.01	88.37
KPK_0374	catabolite gene activator (crp)	100	99.52
KPK_0375	OsmC family protein	98.51	91.79
KPK_0376	phosphoribulokinase-uridine kinase family protein	99.31	93.4
KPK_0377	conserved hypothetical protein	98.61	84.29
KPK_0378	hydrolase, alpha-beta fold family	98.82	77.74
KPK_0379	ABC transporter, ATP-binding protein	98.9	94.01
KPK_0380	glutathione-regulated potassium-efflux system ancillary protein KefG (kefG)	96.26	85.25
KPK_0381	glutathione-regulated potassium-efflux system protein KefB (kefB)	99.33	89.68
KPK_0382	conserved hypothetical protein	100	90.91
KPK_0383	FKBP-type peptidyl-prolyl cis-trans isomerase SlyD (slyD) [5.2.1.8]	96.98	90.55
KPK_0384	slyX protein	100	80.56
KPK_0385	FKBP-type peptidyl-prolyl cis-trans isomerase FkpA (fkpA) [5.2.1.8]	97.1	86.23
KPK_0386	conserved hypothetical protein	100	95
KPK_0387	sulfurtransferase TusD (tusD) [2.8.1.-]	96.88	79.69
KPK_0388	sulfur relay protein TusC-DsrF (tusC)	97.48	74.79
KPK_0389	protein TusB (tusB) [2.8.-.-]	95.79	60
KPK_0390	ribosomal protein S12 (rpsL)	100	99.19
KPK_0391	ribosomal protein S7 (rpsG)	98.08	96.79
KPK_0392	translation elongation factor G (fusA_1)	99.86	97.87
KPK_0393	translation elongation factor Tu (tuf_1)	99.24	97.97
KPK_0394	bacterioferritin-associated ferredoxin (bfd)	100	84.38
KPK_0395	peptidase, A24 (type IV prepilin peptidase) family	82.61
KPK_0396	bacterioferritin (bfr)	99.22	88.39
KPK_0397	hypothetical protein
KPK_0398	ribosomal protein S10 (rpsJ)	100	98.06
KPK_0399	ribosomal protein L3 (rplC)	100	98.56
KPK_0400	ribosomal protein L4 (rplD)	100	99
KPK_0401	ribosomal protein L23 (rplW)	100	99
KPK_0402	ribosomal protein L2 (rplB)	100	98.9
KPK_0403	ribosomal protein S19 (rpsS)	100	98.91
KPK_0404	ribosomal protein L22 (rplV)	100	97.27
KPK_0405	ribosomal protein S3 (rpsC)	100	99.14
KPK_0406	ribosomal protein L16 (rplP)	100	97.06
KPK_0407	conserved hypothetical protein
KPK_0408	ribosomal protein L29 (rpmC)	100	93.65
KPK_0409	ribosomal protein L24 (rplX)	98.08	98.08
KPK_0410	ribosomal protein L5 (rplE)	98.88	98.88
KPK_0411	ribosomal protein S14 (rpsN)	100	98.02
KPK_0412	ribosomal protein S8 (rpsH)	98.46	99.23
KPK_0413	ribosomal protein L6 (rplF)	97.18	95.48
KPK_0414	ribosomal protein L18 (rplR)	99.15	99.15
KPK_0415	ribosomal protein S5 (rpsE)	97.01	100
KPK_0416	ribosomal protein L30 (rpmD)	100	96.61
KPK_0417	ribosomal protein L15 (rplO)	100	95.14
KPK_0418	preprotein translocase, SecY subunit (secY)	99.55	97.97
KPK_0419	ribosomal protein S13 (rpsM)	100	87.29
KPK_0420	ribosomal protein S4 (rpsD)	100	98.06
KPK_0421	DNA-directed RNA polymerase, alpha subunit (rpoA) [2.7.7.6]	100	99.39
KPK_0422	ribosomal protein L17 (rplQ)	100	98.44
KPK_0423	conserved hypothetical protein	92.62	79.17
KPK_0424	Zn(II)-responsive transcriptional regulator (zntR)	97.87	85.71
KPK_0425	large conductance mechanosensitive channel protein (mscL)	100	93.43
KPK_0426	Trk system potassium uptake protein TrkA (trkA)	99.78	96.72
KPK_0427	ribosomal RNA small subunit methyltransferase B (rsmB) [2.1.1.-]	96.29	84.85
KPK_0428	methionyl-tRNA formyltransferase (fmt) [2.1.2.9]	95.56	88.54
KPK_0429	peptide deformylase (def) [3.5.1.88]	98.82	94.67
KPK_0430	DNA protecting protein DprA (dprA)	92.22	65.83
KPK_0431	protein Smg (smg)	99.34	92.36
KPK_0432	topoisomerase DNA-binding C4 zinc finger domain protein	100	85
KPK_0433	Sua5-YciO-YrdC-YwlC family protein	97.37	79.47
KPK_0434	shikimate 5-dehydrogenase (aroE) [1.1.1.25]	98.16	79.04
KPK_0435	carbonic anhydrase family protein	99.46	81.52
KPK_0436	conserved hypothetical protein	97.65	69.05
KPK_0437	hypothetical protein
KPK_0443	putative lipoprotein	98.63	84.93
KPK_0444	acriflavine resistance protein F (acrF)	99.32	86.43
KPK_0445	acriflavine resistance protein E (acrE)	98.15	75.46
KPK_0446	putative transcriptional regulator EnvR	88.94	50.23
KPK_0447	DNA-binding protein fis (fis)	100	100
KPK_0448	tRNA-dihydrouridine synthase B (dusB) [1.-.-.-]	99.66	95.33
KPK_0449	ribosomal protein L11 methyltransferase (prmA) [2.1.1.-]	97.61	94.2
KPK_0450	sodium-pantothenate symporter (panF)	84.06	85.09
KPK_0451	putative membrane protein	94.94	80
KPK_0452	acetyl-CoA carboxylase, biotin carboxylase (accC) [6.4.1.2]	99.55	96.21
KPK_0453	acetyl-CoA carboxylase, biotin carboxyl carrier protein (accB)	99.35	87.82
KPK_0454	3-dehydroquinate dehydratase, type II (aroQ) [4.2.1.10]	95.52
KPK_0455	putative membrane protein	92.96	81.03
KPK_0456	oxidoreductase, molybdopterin binding	97.9	86.53
KPK_0457	hypothetical protein
KPK_0458	putative cyclic diguanylate phosphodiesterase	99.07	74.46
KPK_0459	rod shape-determining protein MreB (mreB)	100	99.42
KPK_0460	rod shape-determining protein MreC (mreC)	99.39	94.22
KPK_0461	rod shape-determining protein MreD (mreD)	98.77	94.44
KPK_0462	septum formation protein Maf (maf_2)	95.34	85.94
KPK_0463	ribonuclease G (cafA) [3.1.4.-]	99.59	96.52
KPK_0464	conserved hypothetical protein TIGR02099	95.7	72.59
KPK_0465	protein TldD (tldD)	98.75	92.93
KPK_0466	transcriptional activator AaeR (aaeR)	98.02	90.52
KPK_0467	protein AaeX (aaeX)	100	95.52
KPK_0468	p-hydroxybenzoic acid efflux pump subunit AaeA (aaeA)	97.64	83.55
KPK_0469	p-hydroxybenzoic acid efflux pump subunit AaeB (aaeB)	99.08	81.53
KPK_0470	conserved hypothetical protein	97.8	73.33
KPK_0471	hypothetical protein
KPK_0472	peptidase, S15 family
KPK_0473	YcfR family protein	98.86	39.29
KPK_0474	protein YcfR (ycfR)	41.76	39.77
KPK_0475	arginine repressor (argR)	100	94.23
KPK_0476	hypothetical protein
KPK_0477	malate dehydrogenase, NAD-dependent (mdh) [1.1.1.37]	99.36	94.55
KPK_0478	transcriptional regulator, GntR family	92.27
KPK_0479	transcriptional regulator, GntR family	97.51
KPK_0480	transporter, divalent anion:Na+ symporter (DASS) family	97.39
KPK_0481	L(+)-tartrate dehydratase, alpha subunit (ddtA)	97.93	55.1
KPK_0482	L(+)-tartrate dehydratase, beta subunit (ttdB) [4.2.1.32]	97.07	69.46
KPK_0483	oxaloacetate decarboxylase gamma subunit (oadG_2) [4.1.1.3]	97.59
KPK_0484	oxaloacetate decarboxylase alpha subunit (oadA_2) [4.1.1.3]	96.43
KPK_0485	oxaloacetate decarboxylase beta subunit (oadB_2) [4.1.1.3]	99.31
KPK_0486	conserved hypothetical protein	98.6
KPK_0487	periplasmic serine peptidase DegS (degS) [3.4.21.-]	98.58	85.51
KPK_0488	serine peptidase DegQ (degQ) [3.4.21.-]	98.68	82.2
KPK_0489	conserved hypothetical protein	99.24	91.67
KPK_0490	ATPase, AFG1 family	98.4	85.41
KPK_0491	ribosomal protein L13 (rplM)	100	96.48
KPK_0492	ribosomal protein S9 (rpsI)	99.23	99.23
KPK_0493	stringent starvation protein A (sspA)	100	93.84
KPK_0494	stringent starvation protein B (sspB)	99.39	86.9
KPK_0495	putative N-acetylmannosamine-6-phosphate 2-epimerase	88.89	73.68
KPK_0496	glutamate synthase (NADPH), small subunit (gltD) [1.4.1.13]	98.94	94.28
KPK_0497	glutamate synthase (NADPH), large subunit (gltB) [1.4.1.13]	99.38	94.62
KPK_0498	radical SAM protein, TIGR01212 family	95.48	91.21
KPK_0499	transporter, major facilitator family	96.2
KPK_0500	oxidoreductase, zinc-binding dehydrogenase family	95.56	64.48
KPK_0501	putative mannonate dehydratase	97.18	40
KPK_0502	aerobic respiration control sensor protein ArcB (arcB) [2.7.13.3]	99.49	88.45
KPK_0503	enhancing lycopene biosynthesis protein 2 (elbB)	94.93	81.94
KPK_0504	monofunctional biosynthetic peptidoglycan transglycosylase (mtgA) [2.4.2.-]	97.93	81.01
KPK_0505	phosphocarrier protein NPr (ptsO)	100	95.56
KPK_0506	putative P-loop ATPase	100	97.88
KPK_0507	PTS IIA-like nitrogen-regulatory protein PtsN (ptsN)	100	91.41
KPK_0508	ribosomal subunit interface protein (yfiA)	98.95	87.37
KPK_0509	RNA polymerase sigma-54 factor (rpoN)	99.78	89.94
KPK_0510	lipopolysaccharide ABC transporter, ATP-binding protein (lptB)	100	95.85
KPK_0511	lipopolysaccharide ABC transporter, periplasmic lipopolysaccharide-binding protein (lptA)	100	81.08
KPK_0512	conserved hypothetical protein	99.48	84.82
KPK_0513	3-deoxy-manno-octulosonate-8-phosphatase (kdsC) [3.1.3.45]	96.81	83.51
KPK_0514	arabinose 5-phosphate isomerase (kdsD) [5.3.1.13]	99.39	84.15
KPK_0515	sodium-calcium exchanger protein	97.23	80
KPK_0516	ABC transporter, ATP-binding protein	99.26	87.22
KPK_0517	putative membrane protein	100	94.23
KPK_0518	mce family protein	99.45	84.62
KPK_0519	toluene tolerance protein Ttg2D (ttg2D)	99.53	89.1
KPK_0520	conserved hypothetical protein	89.47	53.12
KPK_0521	BolA-YrbA family protein	100	89.29
KPK_0522	UDP-N-acetylglucosamine 1-carboxyvinyltransferase (murA) [2.5.1.7]	99.28	92.36
KPK_0523	sugar fermentation stimulation protein B (sfsB)	97.78	86.42
KPK_0524	octaprenyl-diphosphate synthase (ispB) [2.5.1.-]	99.07	91.61
KPK_0525	ribosomal protein L21 (rplU)	100	97.09
KPK_0526	ribosomal protein L27 (rpmA)	100	94.12
KPK_0527	putative transport protein	98.13	89.1
KPK_0528	GTP-binding protein Obg-CgtA	98.21	91.58
KPK_0529	D-alanyl-D-alanine carboxypeptidase-D-alanyl-D-alanine-endopeptidase (dacB) [3.4.16.4 3.4.21.-]	98.74	90.15
KPK_0530	transcription elongation factor GreA (greA)	99.37	92.41
KPK_0531	putative RNA-binding protein	100	93.81
KPK_0532	ribosomal RNA large subunit methyltransferase J (rrmJ) [2.1.1.-]	99.52	96.17
KPK_0533	ATP-dependent metallopeptidase HflB (hflB) [3.4.24.-]	99.69	97.98
KPK_0534	dihydropteroate synthase (folP) [2.5.1.15]	98.58	89.36
KPK_0535	phosphoglucosamine mutase (glmM) [5.4.2.10]	100	91.46
KPK_0536	preprotein translocase, SecG subunit (secG)	100	89.09
KPK_0538	conserved domain protein	92.48
KPK_0539	outer membrane protein	92.35	50.82
KPK_0540	hypothetical protein	94.26
KPK_0541	hypothetical protein
KPK_0542	argininosuccinate synthase (argG) [6.3.4.5]	99.55	95.08
KPK_0544	conserved hypothetical protein	100	94.67
KPK_0545	transcription termination factor NusA (nusA)	99.8	95.96
KPK_0546	translation initiation factor IF-2 (infB)	99.78	93.97
KPK_0547	ribosome-binding factor A (rbfA)	100	97.74
KPK_0548	tRNA pseudouridine synthase B (truB) [5.4.99.-]	98.41	89.17
KPK_0549	ribosomal protein S15 (rpsO)	98.88	92.13
KPK_0550	hypothetical protein
KPK_0551	polyribonucleotide nucleotidyltransferase (pnp) [2.7.7.8]	99.72	95.92
KPK_0552	lipoprotein NlpI (nlpI)	99.65	92.18
KPK_0553	cold-shock DEAD box protein A (deaD) [3.6.1.-]	98.29	94.25
KPK_0554	tryptophan-specific transport protein (mtr)	96.62	89.61
KPK_0555	monooxygenase, luciferase family	99.7	92.84
KPK_0556	peptidase, U32 family [3.4.-.-]	97.26	90.41
KPK_0557	peptidase, U32 family [3.4.-.-]	99.4	97.89
KPK_0558	SCP-2 sterol transfer family protein	99.37	87.93
KPK_0559	GIY-YIG catalytic domain protein	96.81	74.44
KPK_0560	acetyltransferase, GNAT family	98.2	82.53
KPK_0561	intracellular protease, PfpI family	98.88	87.21
KPK_0562	conserved hypothetical protein	96.6	74.83
KPK_0563	NAD-binding domain 4 protein	94.88	80
KPK_0564	putative permease	97.11	84.77
KPK_0565	phospholipid-binding domain protein	98.95	86.39
KPK_0566	DnaA initiator-associating protein DiaA (diaA)	100	97.45
KPK_0567	conserved hypothetical protein TIGR00252	98.44	72.09
KPK_0568	putative lipoprotein	95.63	67.79
KPK_0569	tetrapyrrole methylase family protein	99.65	93.71
KPK_0570	galactarate dehydratase (garD) [4.2.1.42]	98.66	92.54
KPK_0571	hypothetical protein
KPK_0572	2-dehydro-3-deoxyglucarate aldolase (garL) [4.1.2.20]	98.05	86.72
KPK_0573	2-hydroxy-3-oxopropionate reductase (garR) [1.1.1.60]	99.66	97.96
KPK_0574	glycerate kinase (garK) [2.7.1.31]	95.54	82.41
KPK_0575	putative lipoprotein	98.05
KPK_0576	putative lipoprotein	92.65
KPK_0577	conserved hypothetical protein		47.27
KPK_0578	pirin family protein	95.71	80.69
KPK_0579	transcriptional regulator, LysR family	100	93.96
KPK_0580	putative inner membrane protein YhaH	99.18	83.9
KPK_0581	conserved hypothetical protein	95.43	88.38
KPK_0582	putative inner membrane protein YqjF	100	94.62
KPK_0583	conserved hypothetical protein	93.75	61.7
KPK_0584	conserved hypothetical protein	99.24	76.15
KPK_0585	conserved hypothetical protein	98.02	76.24
KPK_0586	conserved hypothetical protein	98.36	68.85
KPK_0587	conserved hypothetical protein	94.49	61.42
KPK_0588	putative membrane protein	99.55	92.73
KPK_0589	Exu regulon transcriptional regulator (exuR)	99.22	90.31
KPK_0590	hexuronate transporter (exuT)	99.54	93.29
KPK_0591	glucuronate isomerase (uxaC) [5.3.1.12]	98.93	95.74
KPK_0592	altronate dehydratase (uxaA) [4.2.1.7]	98.59	88.08
KPK_0593	putative membrane protein	98.91	75.41
KPK_0594	sodium:serine-threonine symporter (sstT)	99.03	87.47
KPK_0595	protein Alx (alx)	99.07	89.03
KPK_0596	oxidoreductase, NAD binding [1.-.-.-]	97.57	79.88
KPK_0597	conserved hypothetical protein	95.18	80.61
KPK_0598	putative xylan 1,4-beta-xylosidase	36.14	37.3
KPK_0599	transcriptional regulator, AraC family
KPK_0600	sugar transporter, glycoside-pentoside-hexuronide (GPH):cation symporter family	39.77	46.82
KPK_0601	methyltransferase family protein	99.47	70.37
KPK_0602	2,4-dienoyl-CoA reductase (fadH) [1.3.1.34]	98.22	83.73
KPK_0603	autoinducer-2 kinase (lsrK) [2.7.1.-]	98.68	78.19
KPK_0604	transcriptional repressor LsrR (lsrR)	98.76	65.68
KPK_0605	autoinducer-2 ABC transporter, ATP-binding protein LsrA (lsrA)	98.18	61.46
KPK_0606	autoinducer-2 ABC transporter, permease protein LsrC (lsrC)	98.84	63.82
KPK_0607	autoinducer-2 ABC transporter, permease protein LsrD (lsrD)	98.19	70.72
KPK_0608	autoinducer-2 ABC transporter, periplasmic autoinducer-2-binding protein LsrB (lsrB)	98.19	82.93
KPK_0609	lsrF protein (lsrF)	100	76.63
KPK_0610	lsrG protein (lsrG)	98.98	67.71
KPK_0611	putrescine aminotransferase (ygjG) [2.6.1.82]	99.53	94.55
KPK_0612	transcriptional regulator, PadR family	98.91	63.24
KPK_0613	siderophore-interacting protein	100	69.6
KPK_0614	hypothetical protein
KPK_0615	dihydroxyacetone kinase [2.7.1.29]	96.72
KPK_0616	PTS-dependent dihydroxyacetone kinase, phosphotransferase subunit DhaM (dhaM) [2.7.1.-]	97.46	64.9
KPK_0617	dihydroxyacetone kinase, ADP-binding subunit (dhaL) [2.7.1.-]	99.52	82.86
KPK_0618	dihydroxyacetone kinase, DhaK subunit (dhaK) [2.7.1.-]	99.16	87.61
KPK_0619	hypothetical protein
KPK_0620	glycerol dehydrogenase [1.1.1.6]	99.73	58.95
KPK_0621	cob(I)yrinic acid a,c-diamide adenosyltransferase [2.5.1.17]	97.16
KPK_0622	PTS-dependent dihydroxyacetone kinase operon regulatory protein (dhaR)	99.02	74.44
KPK_0623	glycerol dehydratase reactivation factor, small subunit (dhaG)
KPK_0624	1,3-propanediol dehydrogenase (dhaT) [1.1.1.202]	100	48.95
KPK_0625	conserved hypothetical protein	97.9
KPK_0626	glycerol dehydratase, large subunit (dhaB) [4.2.1.30]	99.64
KPK_0627	glycerol dehydratase, medium subunit (dhaC) [4.2.1.30]	100
KPK_0628	glycerol dehydratase, small subunit (dhaE)	100
KPK_0629	glycerol dehydratase reactivation factor, large subunit (dhaF)	99.34
KPK_0630	glycerol uptake facilitator protein GlpF homolog	97.75
KPK_0631	conserved hypothetical protein	97.03	37.36
KPK_0632	putative HdeD protein	96.97
KPK_0633	conserved hypothetical protein	93.81	59.13
KPK_0634	putative sensor protein EvgS	95.83	39.24
KPK_0635	positive transcription regulator EvgA (evgA)	97.55	66.18
KPK_0636	hdeB family protein	88.54
KPK_0637	putative lipoprotein	92.22
KPK_0638	metallo-beta-lactamase family protein
KPK_0639	hypothetical protein
KPK_0640	hypothetical protein
KPK_0641	conserved hypothetical protein
KPK_0643	G-U mismatch-specific DNA glycosylase (mug) [3.2.2.-]	99.4	73.81
KPK_0644	RNA polymerase sigma factor RpoD (rpoD)	99.84	96.08
KPK_0645	DNA primase (dnaG) [2.7.7.-]	99.48	90.36
KPK_0646	ribosomal protein S21 (rpsU)	100	100
KPK_0647	O-sialoglycoprotein endopeptidase (gcp) [3.4.24.57]	99.11	94.07
KPK_0648	permease, cytosine-purine, uracil, thiamine, allantoin family
KPK_0649	urease accessory protein UreG (ureG)	100
KPK_0650	urease accessory protein UreF (ureF)	98.21
KPK_0651	urease accessory protein UreE (ureE)	98.1
KPK_0652	urease, alpha subunit (ureC) [3.5.1.5]	99.47
KPK_0653	urease, beta subunit (ureB) [3.5.1.5]	97.17
KPK_0654	urease, gamma subunit (ureA) [3.5.1.5]	100
KPK_0655	urease accessory protein UreD (ureD)	96.35
KPK_0656	hypothetical protein
KPK_0657	conserved hypothetical protein TIGR00023	99.02	88.78
KPK_0658	dihydroneopterin aldolase (folB) [4.1.2.25]	100	86.78
KPK_0659	undecaprenyl-diphosphatase (uppP) [3.6.1.27]	98.53	90.11
KPK_0660	multifunctional CCA protein (cca) [2.7.7.25 2.7.7.21 3.1.3.- 3.1.4.- 3.1.3.-]	98.79	86.17
KPK_0661	SH3 domain protein	99.03	83.5
KPK_0662	hypothetical protein
KPK_0663	adenylate cyclase	96.53	63.97
KPK_0664	glutamate-ammonia ligase adenylyltransferase (glnE) [2.7.7.42]	97.99	83.09
KPK_0665	bifunctional protein HldE (hldE) [2.7.1.- 2.7.7.-]	99.58	92.41
KPK_0666	glycogen synthesis protein GlgS (glgS)		62.9
KPK_0667	conserved hypothetical protein	98.88	89.87
KPK_0668	3,4-dihydroxy-2-butanone 4-phosphate synthase (ribB)	99.08	93.55
KPK_0669	zinc transporter ZupT (zupT)	98.4	84.05
KPK_0670	aromatic ring-opening dioxygenase	96.76	86.64
KPK_0671	putative glutathionylspermidine synthase	98.19	89.9
KPK_0672	conserved hypothetical protein	99.55	89.33
KPK_0673	outer membrane protein TolC (tolC)	96.95	83.33
KPK_0674	hydrolase, NUDIX family	98.57	86.54
KPK_0675	conserved hypothetical protein	100	92.81
KPK_0676	cyclic AMP phosphodiesterase (cpdA)	96.71	83.27
KPK_0677	esterase YqiA (yqiA) [3.1.-.-]	96.84	82.63
KPK_0678	DNA topoisomerase IV, B subunit (parE) [5.99.1.-]	99.05	94.29
KPK_0679	quinol monooxygenase YgiN	98.08	88.46
KPK_0680	modulator of drug activity B (mdaB)	98.96	90.67
KPK_0681	sensor protein QseC (qseC) [2.7.13.3]		67.04
KPK_0682	transcriptional regulatory protein QseB (qseB)	97.72	83.03
KPK_0683	conserved hypothetical protein TIGR00156	93.28	77.04
KPK_0684	transcriptional regulator, AraC family	97.92
KPK_0685	DNA topoisomerase IV, A subunit (parC) [5.99.1.-]	99.34	93.88
KPK_0686	1-acyl-sn-glycerol-3-phosphate acyltransferase (plsC) [2.3.1.51]	97.26	85.66
KPK_0687	protein SufI (sufI)	99.36	89.36
KPK_0688	radical SAM domain protein	98.55	95.68
KPK_0689	2,5-didehydrogluconate reductase A (dkgA) [1.1.1.274]	97.45	85.09
KPK_0690	alcohol dehydrogenase yqhD (yqhD) [1.1.1.-]	97.42	88.37
KPK_0691	transcriptional regulator, AraC family	98.03	84.23
KPK_0692	putative membrane protein	99.54	90.41
KPK_0693	cystathionine beta-lyase (metC) [4.4.1.8]	98.99	87.59
KPK_0694	TonB-system energizer ExbB (exbB)	100	84.02
KPK_0695	TonB system transport protein ExbD (exbD)	100	87.94
KPK_0696	putative membrane protein	95.73	89.63
KPK_0697	dienelactone hydrolase family protein	98.64
KPK_0698	conserved hypothetical protein	100	75.79
KPK_0699	glutathione S-transferase domain protein	99.31	82.58
KPK_0700		100
KPK_0701	hypothetical protein
KPK_0702	bifunctional glutathionylspermidine synthetase-amidase (gsp) [6.3.1.8 3.5.1.78]	99.03	84.47
KPK_0703	aminotransferase, classes I and II	97.46
KPK_0704	hypothetical protein	91.94
KPK_0705	conserved hypothetical protein	90.35
KPK_0706	oxidoreductase, short chain dehydrogenase-reductase family	97.5
KPK_0707	transcriptional regulator, LysR family	98.68
KPK_0708	putative cystathionine beta-lyase	98.69
KPK_0709	putative cystathionine beta-synthase	98.9
KPK_0711	putative membrane protein	99.12	78.48
KPK_0712	ornithine decarboxylase, constitutive (speC) [4.1.1.17]	98.73	85.65
KPK_0713	nucleoside permease NupG (nupG)	99.76	87.44
KPK_0714	membrane-bound lytic murein transglycosylase C (mltC) [2.4.-.-]	98.33	87.5
KPK_0715	protein YggX (yggX)	98.9	90.11
KPK_0716	A-G-specific adenine glycosylase (mutY) [3.2.2.-]	97.44	87.93
KPK_0717	tRNA (guanine-N(7)-)-methyltransferase (trmB) [2.1.1.33]	99.58	89.12
KPK_0718	conserved hypothetical protein	99.07	91.67
KPK_0719	conserved hypothetical protein	97.91	82.85
KPK_0720	putative oxygen-independent coproporphyrinogen III oxidase	99.47	89.15
KPK_0721	non-canonical purine NTP pyrophosphatase RdgB (rdgB)	98.98	90.86
KPK_0722	conserved hypothetical protein TIGR00251	100	84.04
KPK_0723	YGGT family protein	98.94	87.77
KPK_0724	alanine racemase family	99.57	86.27
KPK_0725	twitching motility family protein	95.71	70.86
KPK_0726	transcriptional regulator, LuxR family	99.54	40.09
KPK_0727	conserved hypothetical protein TIGR00250	99.28	84.78
KPK_0728	conserved hypothetical protein	99.47	88.77
KPK_0729	glutathione synthase (gshB) [6.3.2.3]	99.68	91.08
KPK_0730	ribosomal RNA small subunit methyltransferase RsmE (rsmE)	98.35	86.83
KPK_0731	endonuclease-1 (endA) [3.1.21.1]	97.45	84.68
KPK_0732	protein SprT (sprT)	96.39	83.64
KPK_0733	galactose-proton symporter (galP)	99.57	92.67
KPK_0734	S-adenosylmethionine synthetase (metK) [2.5.1.6]	99.74	97.4
KPK_0735	conserved hypothetical protein
KPK_0736	conserved hypothetical protein
KPK_0737	arginine decarboxylase (speA) [4.1.1.19]	99.84	95.09
KPK_0738	agmatinase (speB) [3.5.3.11]	100	98.69
KPK_0739	porin D (oprD) [3.4.21.-]	96.45
KPK_0740	hypothetical protein
KPK_0741	peptidase, M48B family [3.4.24.-]	98.7	86.9
KPK_0742	transketolase (tktA_1) [2.2.1.1]	99.25	95.48
KPK_0743	D-erythrose-4-phosphate dehydrogenase (epd) [1.2.1.-]	99.42	92.92
KPK_0744	phosphoglycerate kinase (pgk) [2.7.2.3]	99.21	95.61
KPK_0745	fructose-bisphosphate aldolase (fbaA) [4.1.2.13]	99.44	94.43
KPK_0746	small-conductance mechanosensitive channel (mscS)	95.44	83.69
KPK_0747	arginine exporter protein ArgO (argO)	96.21	89.1
KPK_0748	conserved hypothetical protein	96.08	86.23
KPK_0749	transcriptional regulator ArgP (argP)	99.66	96.3
KPK_0750	ribose 5-phosphate isomerase A (rpiA) [5.3.1.6]	98.63	94.98
KPK_0751	hypothetical protein
KPK_0752	phosphoglycerate dehydrogenase (serA) [1.1.1.95]	99.51	92.44
KPK_0753	5,10-methenyltetrahydrofolate synthetase [6.3.3.2]	96.46	80.66
KPK_0754	Zapa family protein	99.08	89.91
KPK_0755	YecA family protein	97.92	87.5
KPK_0756	Xaa-Pro aminopeptidase (pepP) [3.4.11.9]	97.72	85.58
KPK_0757	2-octaprenyl-6-methoxyphenol hydroxylase (ubiH) [1.14.13.-]	95.15	74.49
KPK_0758	ubiquinone biosynthesis hydroxylase, UbiH-UbiF-VisC-COQ6 family [1.14.13.-]	96.5	84.75
KPK_0759	glycine cleavage system T protein (gcvT) [2.1.2.10]	99.45	87.6
KPK_0760	glycine cleavage system H protein (gcvH)	97.67	89.15
KPK_0761	glycine dehydrogenase (decarboxylating) (gcvP) [1.4.4.2]	99.37	91.64
KPK_0762	NAD dependent epimerase-dehydratase family	97.98	82.19
KPK_0763	suppressor for copper-sensitivity D (scsD)	94.61
KPK_0764	suppressor for copper-sensitivity C (scsC)	96.06
KPK_0765	suppressor for copper-sensitivity B (scsB)	97
KPK_0766	suppressor for copper-sensitivity A (scsA)	96.64
KPK_0767	hypothetical protein	90
KPK_0768	6-phospho-beta-glucosidase BglA (bglA) [3.2.1.86]	97.9	94.97
KPK_0769	transcriptional regulator, RpiR family	98.35
KPK_0770	conserved hypothetical protein	90.29	80.58
KPK_0771	channel protein, hemolysin III family	98.63	91.78
KPK_0772	tRNA-modifying protein YgfZ (ygfZ)	96.32	82.52
KPK_0773	TPR repeat protein	100	88.64
KPK_0774	conserved hypothetical protein	100	72.59
KPK_0775	flavodoxin (fldB)	98.84	93.64
KPK_0776	tyrosine recombinase XerD (xerD)	98.32	90.94
KPK_0777	thiol:disulfide interchange protein DsbC (dsbC)	98.73	76.27
KPK_0778	single-stranded-DNA-specific exonuclease RecJ (recJ) [3.1.-.-]	98.61	89.24
KPK_0779	peptide chain release factor 2, programmed frameshift (prfB)	98.44	96.99
KPK_0780	lysyl-tRNA synthetase LysS (lysS) [6.1.1.6]	99.41	94.65
KPK_0781	isopentenyl-diphosphate delta-isomerase (idi) [5.3.3.2]	95.65	69.1
KPK_0782	M23 peptidase domain protein [3.4.24.-]	97.89	76.89
KPK_0784	site-specific recombinase, phage integrase family
KPK_0785	conserved hypothetical protein
KPK_0786	conserved hypothetical protein
KPK_0787	conserved hypothetical protein
KPK_0788	conserved hypothetical protein
KPK_0789	transporter, major facilitator family	98.27	37.56
KPK_0790	transcriptional regulator, LysR family	97.41
KPK_0791	carboxymuconolactone decarboxylase family protein	92.88
KPK_0792	oxidoreductase, aldo-keto reductase family	93.42	47.84
KPK_0793	flavodoxin fold family protein	93.99	44.14
KPK_0794	conserved hypothetical protein	100
KPK_0795	transcriptional regulator, LysR family	94.98
KPK_0796	hypothetical protein
KPK_0797	conserved hypothetical protein	96.32
KPK_0798	YciL domain protein	89.69
KPK_0799	arsenical resistance operon repressor (arsR_1)	92.66	76.24
KPK_0800	arsenical pump membrane protein (arsB_1)	97.44	85.95
KPK_0801	arsenate reductase (arsC_1) [1.20.4.1]	95	80.58
KPK_0802	amino acid-peptide transporter	99.74
KPK_0803	conserved hypothetical protein	94.95	68.69
KPK_0804	multidrug resistance outer membrane protein MdtP (mdtP)	97.72	48.52
KPK_0805	multidrug resistance protein MdtO (mdtO)	95.19	38.4
KPK_0806	multidrug resistance protein MdtN (mdtN)	98.53	60.41
KPK_0807	conserved hypothetical protein		40.24
KPK_0808	conserved hypothetical protein	97.37	88.16
KPK_0809	conserved hypothetical protein	100	85.56
KPK_0810	putative cyclic diguanylate phosphodiesterase	92.74
KPK_0811	fimbrial protein FimH (fimH)	98.67	84.05
KPK_0812	fimbrial protein FimG (fimG)	99.4	74.25
KPK_0813	fimbrial protein FimF (fimF)	93.71	70.59
KPK_0814	outer membrane usher protein fimD (fimD)	97.36	79.64
KPK_0815	chaperone protein FimC (fimC)	96.44	81.55
KPK_0816	fimbrial protein	96	74.27
KPK_0817	type-1 fimbrial protein (fimA)	95.6	80.77
KPK_0818	type 1 fimbriae regulatory protein FimE (fimE)	94.15	81.73
KPK_0819	hypothetical protein
KPK_0820	type 1 fimbriae regulatory protein FimB (fimB)	97.51	82
KPK_0821	hypothetical protein
KPK_0822	hypothetical protein
KPK_0823	conserved hypothetical protein
KPK_0824	fimbrial protein
KPK_0825	gram-negative pilus assembly chaperone	40.17	57.14
KPK_0826	fimbrial usher protein		68.48
KPK_0827	conserved hypothetical protein
KPK_0828	transcriptional regulator, MarR family	94.01
KPK_0829	transporter, Ni2+-Co2+ transporter (NiCoT) family	87.74
KPK_0830	putative membrane protein	97.32
KPK_0831	conserved hypothetical protein	100
KPK_0832	mrkF protein (mrkF)	98.45
KPK_0833	gram-negative pili assembly chaperone	38.36	37.5
KPK_0834	outer membrane usher protein MrkC (mrkC)	98.67	36.29
KPK_0835	fimbrial protein	96.68
KPK_0836	fimbrial protein	97.16
KPK_0837	cyclic diguanylate phosphodiesterase (EAL) domain protein	93.64
KPK_0838	transcriptional regulator, LuxR family	91.58
KPK_0839	type IV pilus assembly family protein
KPK_0840	oxidoreductase, aldo-keto reductase family	95.53	70.5
KPK_0841	serine transporter family protein	98.29	79.66
KPK_0842	putative membrane protein	96.08
KPK_0843	transcriptional regulator, LysR family	96.54
KPK_0844	acetyl-CoA acetyltransferase [2.3.1.-]	97.45	86.7
KPK_0845	putative oligogalacturonate-specific porin	98.27
KPK_0846	oligogalacturonate lyase (ogl) [4.2.2.6]	96.93
KPK_0847	hypothetical protein
KPK_0848	2-deoxy-D-gluconate 3-dehydrogenase (kduD) [1.1.1.125]	99.6	92.49
KPK_0849	sugar binding transcriptional regulator, LacI family	98.19
KPK_0850	arabinose-proton symporter (araE)	99.34	93.84
KPK_0851	oligosaccharide:H+ symporter	99.52	41.22
KPK_0852	beta-fructofuranosidase (cscA) [3.2.1.26]	97.7
KPK_0853	putative glycoporin RfaY	98.14
KPK_0854	oligogalacturonide ABC transporter, periplasmic pectic oligomer-binding protein (togB)	96.5
KPK_0855	oligogalacturonide ABC transporter, ATP-binding protein (togA)	97.07
KPK_0856	oligogalacturonide ABC transporter, permease protein TogN (togN)	99.67
KPK_0857	oligogalacturonide ABC transporter, permease protein TogM (togM)	99.66
KPK_0858	hypothetical protein
KPK_0859	pectin degradation protein KdgF (kdgF)	98.11
KPK_0860	transcriptional activator protein LysR (lysR)	98.38	85.71
KPK_0861	aspartate racemase family protein	99.16	81.3
KPK_0862	sugar binding transcriptional regulator, LacI family	99.4	42.3
KPK_0863	diaminopimelate decarboxylase (lysA) [4.1.1.20]	99.52	87.38
KPK_0864	PTS system, lactose-cellobiose family IIC component [2.7.1.69]	98.88
KPK_0865	glycosyl hydrolase, family 1	98.11
KPK_0866	transcriptional regulator, GntR family	99.61	46.53
KPK_0867	transcriptional regulator GalR (galR)	98.52	89.16
KPK_0868	acetyltransferase, GNAT family	96.86
KPK_0869	2-acyl-glycerophospho-ethanolamine acyltransferase-acyl-acyl-carrier protein synthetase (aas) [2.3.1.40 6.2.1.20]	98.89	84.7
KPK_0870	lysophospholipid transporter (lplT)	99.75	81.82
KPK_0871	NADP(H)-dependent aldo-keto reductase Tas (tas)	99.71	90.75
KPK_0872	putative lipoprotein	100	88.89
KPK_0873	integral membrane protein, TerC family	99.58	93.67
KPK_0874	DNA mismatch repair endonuclease MutH (mutH)	98.7	83.93
KPK_0875	hypothetical protein
KPK_0876	(Di)nucleoside polyphosphate hydrolase (nudH) [3.6.1.-]	99.43	93.75
KPK_0877	phosphoenolpyruvate-protein phosphotransferase (ptsP) [2.7.3.9]	99.87	89.42
KPK_0878	prolipoprotein diacylglyceryl transferase (lgt) [2.4.99.-]	99.66	86.6
KPK_0879	thymidylate synthase (thyA) [2.1.1.45]	99.62	93.94
KPK_0880	prepilin peptidase-dependent protein A (ppdA)	94.84	49.03
KPK_0881	prepilin peptidase dependent protein B (ppdB)	96.76	54.55
KPK_0882	conserved hypothetical protein	96.12	44.19
KPK_0883	prepilin peptidase dependent protein C (ppdC)	97.2	54.21
KPK_0884	exodeoxyribonuclease V, gamma subunit (recC) [3.1.11.5]	99.55	78.79
KPK_0885	protease III (ptrA) [3.4.24.55]	99.37	82.97
KPK_0886	exodeoxyribonuclease V, beta subunit (recB) [3.1.11.5]	98.47	74.13
KPK_0887	exodeoxyribonuclease V, alpha subunit (recD) [3.1.11.5]	99.02	71.57
KPK_0888	hypothetical protein	91.51
KPK_0889	amino-acid N-acetyltransferase (argA) [2.3.1.1]	100	94.34
KPK_0890	N-acetylmuramoyl-L-alanine amidase AmiC (amiC) [3.5.1.28]	99.04	91.37
KPK_0891	L-threonine-O-3-phosphate decarboxylase (cobD) [4.1.1.81]	95.53
KPK_0892	propanediol utilization protein PduX (pduX)	98.33
KPK_0893	propionate kinase, PduW (pduW)	98.27	45.43
KPK_0894	propanediol utilization protein PduV (pduV)	95.89
KPK_0895	propanediol utilization protein pduU (pduU)	100	59.63
KPK_0896	propanediol utilization protein PduT (pduT)	97.83
KPK_0897	propanediol utilization protein PduS (pduS)	96.44
KPK_0898	propanediol utilization protein PduQ (pduQ)	95.95
KPK_0899	propanediol utilization protein PduP (pduP)	96.75	45.63
KPK_0900	propanediol utilization protein, PduO (pduO)	97.04
KPK_0901	propanediol utilization protein PduN (pduN)	93.41	43.82
KPK_0902	propanediol utilization protein PduM (pduM)	95.09
KPK_0903	propanediol utilization protein PduL (pduL)	97.62
KPK_0904	propanediol utilization protein PduK (pduK)	83.87
KPK_0905	propanediol utilization protein PduJ (pduJ)	100	63.53
KPK_0906	propanediol utilization protein PduH (pduH)	92.24
KPK_0907	propanediol utilization diol dehydratase reactivation protein (pduG)	98.36
KPK_0908	propanediol utilization dehydratase, small subunit (pduE)	98.28
KPK_0909	propanediol utilization dehydratase, medium subunit (pduD)	97.38
KPK_0910	propanediol utilization dehydratase, large subunit (pduC) [4.2.1.30]	99.82
KPK_0911	propanediol utilization protein PduB (pduB)	99.26
KPK_0912	propanediol utilization protein PduA (pduA)	100
KPK_0913	hypothetical protein
KPK_0914	propanediol diffusion facilitator (pduF)	98.14
KPK_0915	regulatory protein PocR (pocR)	98.68
KPK_0916	cobyrinic acid a,c-diamide synthase (cobB) [6.3.1.-]	96.94
KPK_0917	cobalamin biosynthesis protein CbiB (cbiB) [6.3.1.10]	97.18
KPK_0918	precorrin-8X methylmutase (cobH) [5.4.1.2]	99.53
KPK_0919	cobalamin biosynthesis protein CbiD (cbiD)	98.42
KPK_0920	precorrin-6y C5,15-methyltransferase (decarboxylating), CbiE subunit (cbiE) [2.1.1.132]	96.52
KPK_0921	precorrin-6Y C5,15-methyltransferase (decarboxylating), CbiT subunit (cbiT) [2.1.1.132]	96.3
KPK_0922	precorrin-4 C11-methyltransferase (cobM) [2.1.1.133]	99.22
KPK_0923	cobalamin biosynthesis protein CbiG (cbiG)	96.3
KPK_0924	precorrin-3B C17-methyltransferase (cobJ) [2.1.1.131]	99.17
KPK_0925	precorrin-6x reductase (cobK) [1.3.1.54]	96.55
KPK_0926	sirohydrochlorin cobaltochelatase (cbiK) [4.99.1.3]	97.35
KPK_0927	precorrin-2 C20-methyltransferase (cobI) [2.1.1.130]	99.15
KPK_0928	cobalamin biosynthesis protein CbiM (cbiM)	99.18
KPK_0929	cobalt transport protein (cbiN)	97.85
KPK_0930	cobalt ABC transporter, permease protein (cbiQ)	97.78
KPK_0931	cobalt ABC transporter, ATP-binding protein (cbiO)	98.54
KPK_0932	cobyric acid synthase CobQ (cobQ) [6.3.5.10]	98.22
KPK_0933	cobinamide kinase-cobinamide phosphate guanyltransferase (cobU) [2.7.1.156 2.7.7.62]	97.79	80.66
KPK_0934	nicotinate-nucleotide--dimethylbenzimidazole phosphoribosyltransferase (cobT) [2.4.2.21]	97.44	77.71
KPK_0935	type VI secretion system lysozyme-related protein	99.29
KPK_0936	type VI secretion lipoprotein, VC_A0113 family	41.01
KPK_0937	type VI secretion protein, VC_A0111 family	97.78
KPK_0938	type VI secretion protein, VC_A0110 family (vasA)	99.66
KPK_0939	ImcF domain protein	85.11
KPK_0940	conserved hypothetical protein
KPK_0941	conserved hypothetical protein
KPK_0942	conserved hypothetical protein
KPK_0943	conserved hypothetical protein
KPK_0944	type VI secretion system Vgr family protein	80.52
KPK_0945	OmpA domain protein	99.12
KPK_0946	type IV-VI secretion system protein, DotU family	41.59
KPK_0947	conserved hypothetical protein	99.55
KPK_0948	conserved domain protein
KPK_0949	hypothetical protein
KPK_0953	membrane-bound lytic murein transglycosylase A (mltA) [3.2.1.-]	99.73	91.51
KPK_0954	ThiF family protein	99.25	92.13
KPK_0955	cysteine desulfuration protein CsdE (csdE)	95.77	79.86
KPK_0956	cysteine desulfurase, catalytic subunit CsdA (csdA) [2.8.1.7]	98.5	84.29
KPK_0957	putative lipoprotein	100	84
KPK_0958	glycine cleavage system transcriptional activator (gcvA)	100	96.72
KPK_0959	putative membrane protein	100	92.37
KPK_0960	conserved hypothetical protein	99.45	92.35
KPK_0961	L-fucose operon activator (fucR)	99.58	83.83
KPK_0962	fucose operon protein FucU (fucU)	97.14	92.86
KPK_0963	L-fuculokinase (fucK) [2.7.1.51]	96.82	79.83
KPK_0964	L-fucose isomerase (fucI) [5.3.1.25]	99.66	92.39
KPK_0965	hypothetical protein
KPK_0966	L-fucose:H+ symporter permease (fucP)	99.53	89.95
KPK_0967	hypothetical protein
KPK_0968	L-fuculose phosphate aldolase (fucA) [4.1.2.17]	99.07	90.23
KPK_0969	lactaldehyde reductase (fucO) [1.1.1.77]	98.41	85.86
KPK_0970	exodeoxyribonuclease-9 (xni) [3.1.11.-]	100	82.47
KPK_0971	sigma-54 dependent transcriptional regulator-ABC transporter, substrate-binding protein, aliphatic sulfonates family	98.76
KPK_0972	hypothetical protein
KPK_0973	monooxygenase, luciferase family	98.97	64.14
KPK_0974	FAD-dependent oxidoreductase	98.49
KPK_0975	conserved hypothetical protein
KPK_0976	ABC transporter, ATP-binding protein
KPK_0977	ABC transporter, permease protein	99.14
KPK_0978	ABC transporter, periplasmic substrate-binding protein	99.32
KPK_0979	transporter, major facilitator family	99.58
KPK_0980	conserved hypothetical protein
KPK_0981	aliphatic sulfonates ABC transporter family, periplasmic substrate-binding protein	99.68	43.27
KPK_0982	L-serine ammonia-lyase 2 (sdaB) [4.3.1.17]	98.68	92.75
KPK_0983	serine transporter (sdaC)	98.14	93.47
KPK_0984	conserved hypothetical protein	99.33	92.94
KPK_0985	7-cyano-7-deazaguanine reductase (queF) [1.7.1.-]	97.86	85.11
KPK_0986	syd protein	94.48	67.4
KPK_0987	conserved hypothetical protein	99.08	63.55
KPK_0988	tRNA pseudouridine synthase C (truC) [5.4.99.-]	96.97	91.76
KPK_0989	flavodoxin	98.63	75.68
KPK_0990	putative glucarate transporter	98.89	92.89
KPK_0991	glucarate dehydratase-related protein (gudX) [4.2.1.-]	98.62	91.03
KPK_0992	glucarate dehydratase (gudD) [4.2.1.40]	99.33	90.58
KPK_0993	putative glycerate kinase	96.57	62.23
KPK_0994	signal transduction histidine-protein kinase BarA (barA) [2.7.13.3]	98.14	81.46
KPK_0995	23S rRNA (uracil-5-)-methyltransferase RumA (rumA) [2.1.1.-]	97.7	80.28
KPK_0996	GTP diphosphokinase (relA) [2.7.6.5]	99.19	93.82
KPK_0997	MazG family protein	97.34	87.07
KPK_0998	CTP synthase (pyrG) [6.3.4.2]	99.63	95.05
KPK_0999	phosphopyruvate hydratase (eno) [4.2.1.11]	99.54	96.76
KPK_1000	NAD dependent epimerase-dehydratase family	97.83
KPK_1001	hypothetical protein
KPK_1002	radical SAM domain protein	99.1	91.03
KPK_1003	queuosine biosynthesis protein QueD (queD)	100	93.39
KPK_1004	sulfite reductase [NADPH] flavoprotein, alpha-component (cysJ) [1.8.1.2]	97.66	89.48
KPK_1005	sulfite reductase (NADPH) hemoprotein, beta-component (cysI) [1.8.1.2]	98.77	94.21
KPK_1006	phosphoadenosine phosphosulfate reductase (cysH) [1.8.4.8]	96.31	93.44
KPK_1007	alkaline phosphatase isozyme conversion peptidase (iap) [3.4.-.-]	93.39	74.05
KPK_1008	siroheme synthase (cysF) [2.1.1.107 1.3.1.76 4.99.1.4]	97.81
KPK_1009	sulfate adenylyltransferase subunit 2 (cysD) [2.7.7.4]	100	97.35
KPK_1010	sulfate adenylyltransferase subunit 1 (cysN) [2.7.7.4]	99.58	88.37
KPK_1011	adenylylsulfate kinase (cysC) [2.7.1.25]	100	92.54
KPK_1012	putative membrane protein	99.07	65.74
KPK_1013	cell division protein FtsB (ftsB)	100	91.43
KPK_1014	2-C-methyl-D-erythritol 4-phosphate cytidylyltransferase (ispD) [2.7.7.60]	97.88	88.46
KPK_1015	2C-methyl-D-erythritol 2,4-cyclodiphosphate synthase (ispF) [4.6.1.12]	99.37	98.74
KPK_1016	tRNA pseudouridine synthase D (truD) [5.4.99.-]	98.57	85.67
KPK_1017	multifunctional protein SurE (surE) [3.1.3.5 3.1.3.6 3.6.1.11]	98.4	92.09
KPK_1018	protein-L-isoaspartate O-methyltransferase (pcm) [2.1.1.77]	99.52	87.5
KPK_1019	lipoprotein NlpD (nlpD)	97.62	78.5
KPK_1020	RNA polymerase sigma factor RpoS (rpoS)	100	98.48
KPK_1021	conserved hypothetical protein	87.2
KPK_1022	transporter, major facilitator family	95.75
KPK_1023	transcriptional regulator, LysR family	95.93
KPK_1024	transcriptional regulator HosA (hosA)	94.07
KPK_1025	4-hydroxybenzoate decarboxylase, subunit B (kpdB) [4.1.1.61]	100	52.69
KPK_1026	4-hydroxybenzoate decarboxylase, subunit C (kpdC) [4.1.1.61]	99.58
KPK_1027	4-hydroxybenzoate decarboxylase, subunit D (kpdD) [4.1.1.61]	100
KPK_1028	Hok-Gef family protein	100	82
KPK_1029	DNA mismatch repair protein MutS (mutS)	99.77	93.2
KPK_1030	fic family protein
KPK_1031	hemin ABC transporter, ATP-binding protein (hmuV) [3.6.3.-]	97.68
KPK_1032	hemin ABC transporter, permease protein (hmuU)	99.09
KPK_1033	hemin ABC transporter, periplasmic hemin-binding protein (hmuT)	99.26
KPK_1034	hemin transport protein HmuS (hmuS)	98.25
KPK_1035	TonB-dependent receptor	98.35
KPK_1036	selT-selW-selH selenoprotein domain protein	96.91
KPK_1037	thiamine pyrophosphate enzyme	98.07
KPK_1038	transporter, auxin efflux carrier family	99.04
KPK_1039	transcriptional regulator, LysR family	95.22
KPK_1040	conserved hypothetical protein	97.35	81.25
KPK_1041	iron ABC transporter, permease protein AfeD (afeD)	97.18
KPK_1042	iron ABC transporter, permease protein AfeC (afeC)	98.23
KPK_1043	iron ABC transporter, ATP-binding protein (afeB)	98.9
KPK_1044	iron ABC transporter, periplasmic iron-binding protein (afeA)	99.34
KPK_1045	sugar binding transcriptional regulator, LacI family	99.38
KPK_1046	ROK family protein	99.01	46.31
KPK_1047	PTS system, lactose-cellobiose specific IIA subunit [2.7.1.-]	100
KPK_1048	PTS system, lactose-cellobiose family IIC subunit [2.7.1.69]	100
KPK_1049	PTS system, lactose-cellobiose specific IIB subunit	100
KPK_1050	PTS system, lactose-cellobiose family IIC component [2.7.1.69]	100
KPK_1051	porin, LamB family	99.33
KPK_1052	glycosyl hydrolase, family 5	98.49
KPK_1053	glycosyl hydrolase, family 1	99.36
KPK_1054	formate hydrogenlyase transcriptional activator (fhlA)	99.56	84.13
KPK_1055	hydrogenase expression-formation protein HypE (hypE)	98.51	85.09
KPK_1056	hydrogenase expression-formation protein HypD (hypD)	98.39	84.45
KPK_1057	hydrogenase assembly chaperone HypC-HupF (hypC)	100	86.67
KPK_1058	hydrogenase isoenzymes nickel incorporation protein HypB (hypB)	97.93	89.31
KPK_1059	hydrogenase nickel insertion protein HypA (hypA)	98.25	73.68
KPK_1060	formate hydrogenlyase regulatory protein (hycA)	98.66	74.48
KPK_1061	formate hydrogenlyase, subunit B (hycB)	98.82	87.06
KPK_1062	formate hydrogenlyase, subunit C (hycC)	98.85	69.12
KPK_1063	formate hydrogenlyase, subunit D (hycD)	98.37	88.27
KPK_1064	formate hydrogenlyase, subunit E (hycE)	100	97.36
KPK_1065	formate hydrogenlyase, subunit F (hycF)	97.78	89.39
KPK_1066	formate hydrogenlyase, subunit G (hycG)	100	92.55
KPK_1067	formate hydrogenlyase maturation protein	97.79	86.03
KPK_1068	conserved hypothetical protein	96.08
KPK_1069	hydrogenase maturation peptidase HycI (hycI) [3.4.23.-]	95.86	84.62
KPK_1070	6-phospho-beta-glucosidase (ascB) [3.2.1.86]	98.95	86.29
KPK_1071	PTS system, arbutin-, cellobiose-, and salicin-specific EIIBC component (ascF) [2.7.1.69]	98.96	89.22
KPK_1072	transcriptional regulator AscG (ascG)	98.81	36.63
KPK_1073	electron transport protein HydN (hydN)	99.43	60.12
KPK_1074	carbamoyltransferase HypF (hypF) [2.1.3.-]	95.56	73.55
KPK_1075	high-affinity nickel transport protein (hoxN)	98.52
KPK_1076	transporter, major facilitator family	38.39
KPK_1077	transcriptional regulator, IclR family
KPK_1078	conserved hypothetical protein
KPK_1079	D-isomer specific 2-hydroxyacid dehydrogenase family protein
KPK_1080	nitric oxide reductase FlRd-NAD(+) reductase (norW) [1.18.1.-]	97.61	77.33
KPK_1081	anaerobic nitric oxide reductase flavorubredoxin (norV)	98.76	90.66
KPK_1082	gutQ protein (gutQ)	97.82	83.18
KPK_1083	anaerobic nitric oxide reductase transcription regulator NorR (norR)	97.29	80.43
KPK_1084	glucitol operon repressor (srlR)	97.67	90.27
KPK_1085	glucitol operon activator protein (gutM)		76.92
KPK_1086	sorbitol-6-phosphate 2-dehydrogenase (srlD) [1.1.1.140]	98.46	91.51
KPK_1087	glucitol-sorbitol-specific phosphotransferase enzyme IIA component (srlB) [2.7.1.-]	94.17	78.81
KPK_1088	glucitol-sorbitol-specific phosphotransferase enzyme IIB component (srlE) [2.7.1.69]	92.97	89.47
KPK_1089	glucitol-sorbitol permease IIC component (srlA)	96.26	90.91
KPK_1090	lytic murein transglycosylase B (mltB) [2.4.-.-]	99.7	87.5
KPK_1091	hypothetical protein
KPK_1092	cation ABC transporter, ATP-binding protein	95.34
KPK_1093	cation ABC transporter, permease protein	97.56
KPK_1094	cation ABC transporter, periplasmic cation-binding protein	95.89
KPK_1095	competence-damage-inducible protein CinA domain protein	98.79	84.24
KPK_1096	protein RecA (recA)	98.58	93.77
KPK_1097	regulatory protein RecX (recX)	96.99	78.31
KPK_1098	alanyl-tRNA synthetase (alaS) [6.1.1.7]	98.86	91.31
KPK_1099	carbon storage regulator (csrA)	100	100
KPK_1105	phospholipid-binding domain protein	96.15
KPK_1106	HAD-superfamily hydrolase, subfamily IA	100	84.04
KPK_1107	putative membrane protein	99.3	87.32
KPK_1108	glutamate--cysteine ligase (gshA) [6.3.2.2]	99.03	87.26
KPK_1109	S-Ribosylhomocysteinase (LuxS) (luxS) [4.4.1.21]	100	93.57
KPK_1110	2-isopropylmalate synthase (leuA_2) [2.3.3.13]	98.57
KPK_1111	putative transcriptional regulator, AraC family	96.84
KPK_1112	multidrug resistance protein B (emrB)	97.66	93.95
KPK_1113	multidrug resistance protein A (emrA)	98.97	82.05
KPK_1114	transcriptional repressor MprA (mprA)	100	92.57
KPK_1115	conserved hypothetical protein	96.4	72.9
KPK_1116	AzlC family protein	99.6	81.38
KPK_1117	glycine betaine-L-proline ABC transporter, periplasmic glycine betaine-binding protein (proX)	97.86	80.12
KPK_1118	glycine betaine-L-proline ABC transporter, permease protein (proW)	98.87	89.86
KPK_1119	glycine betaine-L-proline ABC transporter, ATP-binding protein (proV)	99.25	91.25
KPK_1120	ribonucleoside-diphosphate reductase, beta subunit (nrdF) [1.17.4.1]	97.81	82.65
KPK_1121	ribonucleoside-diphosphate reductase, alpha subunit (nrdE) [1.17.4.1]	95.96	83.05
KPK_1122	nrdI protein (nrdI)	95.59	82.22
KPK_1123	glutaredoxin (nrdH)	98.36	77.78
KPK_1124	carboxymuconolactone decarboxylase family protein	93.71
KPK_1125	transcriptional regulator, GntR family-aminotransferase family protein	91.94
KPK_1126	conserved hypothetical protein	100	65.22
KPK_1127	conserved hypothetical protein	99.17	87.61
KPK_1128	conserved hypothetical protein	98.66	79.19
KPK_1129	hypothetical protein
KPK_1130	DNA-binding protein StpA (stpA)	95.38	64.93
KPK_1131	conserved hypothetical protein
KPK_1132	rhodanese domain protein	90.23	66.47
KPK_1133	beta-hydroxylase, aspartyl-asparaginyl family [1.14.11.16]	98
KPK_1134	transcriptional regulator, ArsR family	97.98	68.69
KPK_1135	FMN-dependent NADH-azoreductase [1.7.-.-]	96.02	49.74
KPK_1136	transcriptional regulator, LysR family	94.37
KPK_1137	PAP2 family protein	41.24	42.27
KPK_1138	sigma-54 dependent transcriptional regulator	96.13
KPK_1139	hypothetical protein
KPK_1140	aldehyde dehydrogenase (olgA) [1.2.1.-]	98.81	64.47
KPK_1141	hypothetical protein
KPK_1142	fimbrial protein	69.19
KPK_1143	hypothetical protein
KPK_1144	gram-negative pili assembly chaperone protein	93.18	40.89
KPK_1145	fimbrial usher protein	95.12	40.7
KPK_1146	gram-negative pili assembly chaperone protein	60.63
KPK_1147	fimbrial protein	94.23
KPK_1148	fimbrial protein	57.23
KPK_1149	prephenate dehydratase-arogenate dehydratase (pheC) [4.2.1.51 4.2.1.91]	95.26
KPK_1150	putative membrane protein	94.66
KPK_1151	oxidoreductase, short chain dehydrogenase-reductase family	96.97
KPK_1152	D-isomer specific 2-hydroxyacid dehydrogenase family protein	98.71	40.07
KPK_1153	class II aldolase-adducin domain protein	99.59
KPK_1154	amino acid ABC transporter, permease protein-ATP-binding protein	99.6
KPK_1155	amino acid ABC transporter, periplasmic amino acid-binding protein	98.13
KPK_1156	oxidoreductase, 2OG-Fe(II) oxygenase family	99.43
KPK_1157	AP endonuclease, family 2	97.56
KPK_1158	agmatinase SpeB homolog [3.5.3.11]	99.37
KPK_1159	transcriptional regulator, LysR family	100
KPK_1160	peptidoglycan binding domain-papain family cysteine protease
KPK_1161	putative transcriptional regulator	98.1
KPK_1162	RND family multidrug efflux permease protein OqxB (oqxB)	99.33
KPK_1163	RND multidrug efflux membrane fusion protein OqxA (oqxA)	98.72
KPK_1164	transcriptional regulator, AraC family	94.87	49.04
KPK_1165	conserved hypothetical protein	95.26
KPK_1166	transcriptional regulator, LysR family	98.96
KPK_1167	conserved hypothetical protein	96.62
KPK_1168	cupin domain protein	46.36
KPK_1169	DNA-binding protein
KPK_1170	hypothetical protein
KPK_1171	NAD dependent epimerase-dehydratase family	35.98
KPK_1172	OLD family TOPRIM nucleotidyl transferase-hydrolase domain protein
KPK_1173	helicase, UvrD-REP family [3.6.1.-]
KPK_1174	KAP family P-loop domain protein
KPK_1175	conserved hypothetical protein
KPK_1176	conserved hypothetical protein
KPK_1177	hypothetical protein
KPK_1178	SsrA-binding protein (smpB)	100	90
KPK_1179	polyketide cyclase-dehydrase family protein	99.31	90.28
KPK_1180	RnfH family protein	100	85.42
KPK_1181	lipoprotein, SmpA-OmlA family	98.23	92.79
KPK_1182	DNA repair protein RecN (recN)	99.28	84.81
KPK_1183	NAD(+) kinase (ppnK) [2.7.1.23]	100	94.86
KPK_1184	co-chaperone GrpE (grpE)	99.49	87.24
KPK_1185	putative transporter	99.77	92.06
KPK_1186	cytochrome c assembly protein	100	90.11
KPK_1187	signal recognition particle protein (ffh)	100	96.92
KPK_1188	ribosomal protein S16 (rpsP)	97.56	90.24
KPK_1189	16S rRNA processing protein RimM (rimM)	99.45	93.41
KPK_1190	tRNA (guanine-N1)-methyltransferase (trmD) [2.1.1.31]	98.43	96.86
KPK_1191	ribosomal protein L19 (rplS)	100	98.26
KPK_1192	conserved hypothetical protein	94.74
KPK_1193	PepSY-associated membrane protein	92.54
KPK_1194	OmpA family protein	99.21	73.12
KPK_1195	putative diguanylate cyclase	98.03	62.41
KPK_1196	conserved hypothetical protein	97.63	60.36
KPK_1197	hypothetical protein
KPK_1198	3-deoxy-7-phosphoheptulonate synthase, Tyr-sensitive (aroF) [2.5.1.54]	99.16	90.7
KPK_1199	chorismate mutase-prephenate dehydrogenase (tyrA) [5.4.99.5 1.3.1.12]	99.2	92.49
KPK_1200	chorismate mutase-prephenate dehydratase (pheA) [5.4.99.5 4.2.1.51]	99.48	89.35
KPK_1201	SMP-30-gluconolactonase-LRE family protein	97.23
KPK_1202	ribosomal subunit interface protein	100	90.99
KPK_1203	outer membrane assembly lipoprotein YfiO	100	92.24
KPK_1204	ribosomal large subunit pseudouridine synthase D (rluD) [5.4.99.-]	98.47	91.1
KPK_1205	conserved hypothetical protein TIGR00726	97.12	82.72
KPK_1206	ATP-dependent chaperone ClpB (clpB)	99.53	94.75
KPK_1211	alpha-ketoglutarate permease (kgtP)	99.07	87.04
KPK_1212	putative lipoprotein	96.26	82.69
KPK_1213	CDP-diacylglycerol--serine O-phosphatidyltransferase (pssA) [2.7.8.8]	99.11	88.03
KPK_1214	CoA binding domain-acetyltransferase domain protein	98.53	85.71
KPK_1215	DTW domain protein	96.55	81.9
KPK_1216	putative thioredoxin	100	86.23
KPK_1217	RNA methyltransferase, TrmH family	98.34	77.84
KPK_1218	uracil-DNA glycosylase (ung) [3.2.2.-]	98.25	90.83
KPK_1219	autonomous glycyl radical cofactor (grcA)	100	92.13
KPK_1220	ATP-dependent RNA helicase SrmB (srmB) [3.6.1.-]	95.49	91.89
KPK_1221	L-aspartate oxidase (nadB) [1.4.3.16]	99.07	88.62
KPK_1222	putative methyltransferase	95.92	76.73
KPK_1223	hypothetical protein
KPK_1224	RNA polymerase sigma factor RpoE (rpoE)	100	96.34
KPK_1225	sigma-E factor negative regulatory protein (rseA)	98.15	85.19
KPK_1226	sigma-E factor regulatory protein RseB (rseB)	99.04	80.88
KPK_1227	sigma-E factor regulatory protein RseC (rseC)	96.23	75.47
KPK_1228	GTP-binding protein LepA (lepA)	99.17	94.49
KPK_1229	signal peptidase I (lepB) [3.4.21.89]	99.38	90.43
KPK_1230	ribonuclease III (rnc) [3.1.26.3]	100	96.9
KPK_1231	GTP-binding protein Era (era)	98.67	95.68
KPK_1232	DNA repair protein RecO (recO)	99.59	89.92
KPK_1233	pyridoxine 5'-phosphate synthase (pdxJ) [2.6.99.2]	97.53	93.42
KPK_1234	holo-(acyl-carrier-protein) synthase (acpS) [2.7.8.7]	98.41	87.3
KPK_1235	4Fe-4S binding domain protein	98.84	94.19
KPK_1236	transcriptional regulator, RpiR family	100	78.72
KPK_1237	HAD hydrolase YhfB (yhfB)	97.55	74.88
KPK_1238	bacterial extracellular solute-binding, family 3-transglycosylase SLT domain protein	97.58	77.9
KPK_1239	tRNA-specific adenosine deaminase (tadA) [3.5.4.-]	97.08	82.53
KPK_1240	phosphoribosylformylglycinamidine synthase (purL) [6.3.5.3]	99.23	91.58
KPK_1241	sensor histidine kinase	99.37	78.98
KPK_1242	conserved hypothetical protein	98.25	60.39
KPK_1243	sigma-54 dependent DNA-binding response regulator	99.55	91.84
KPK_1244	nitrogen regulatory protein P-II 1 (glnB)	100	99.11
KPK_1245	flavohemoprotein (hmp) [1.14.12.17]	97.47	83.59
KPK_1246	serine hydroxymethyltransferase (glyA) [2.1.2.1]	99.76	93.53
KPK_1247	putative inner membrane protein YphA	97.86	88.57
KPK_1248	stationary phase-inducible protein CsiE (csiE)	97.88	58.73
KPK_1249	putative 3-phenylpropionic acid transporter HcaT	97.35	83.24
KPK_1250	hypothetical protein
KPK_1251	conserved hypothetical protein	97.49
KPK_1252	transporter, Ni2+-Co2+ transporter (NiCoT) family	93.56
KPK_1253	putative membrane protein	92.45
KPK_1254	inositol-1-monophosphatase (suhB) [3.1.3.25]	99.63	89.14
KPK_1255	RNA methyltransferase, TrmH family, group 1	98.36	94.24
KPK_1256	iron-sulfur cluster assembly transcription factor IscR (iscR)	99.39	94.48
KPK_1257	cysteine desulfurase IscS (iscS) [2.8.1.7]	97.77	95.79
KPK_1258	FeS cluster assembly scaffold IscU (iscU)	98.44	96.09
KPK_1259	iron-sulfur cluster assembly protein IscA (iscA)	99.07	94.39
KPK_1260	Fe-S protein assembly co-chaperone HscB (hscB)	95.91	88.3
KPK_1261	Fe-S protein assembly chaperone HscA (hscA)	97.89	90.1
KPK_1262	ferredoxin, 2Fe-2S type, ISC system (fdx)	98.2	92.79
KPK_1263	FeS assembly protein IscX (iscX)	98.48	93.94
KPK_1264	peptidase B (pepB) [3.4.11.23]	98.13	89.93
KPK_1265	SseB protein (sseB)	96.54	81.01
KPK_1266	putative membrane protein	93.21
KPK_1267	conserved hypothetical protein	99.07
KPK_1268	3-mercaptopyruvate sulfurtransferase (sseA) [2.8.1.2]	98.6	74.64
KPK_1269	alpha-2-macroglobulin domain protein	98.06	77.55
KPK_1270	penicillin-binding protein 1C (pbpC) [2.4.2.-]	94.32	75.58
KPK_1271	nucleoside diphosphate kinase (ndk) [2.7.4.6]	100	95.1
KPK_1272	radical SAM enzyme, Cfr family	99.74	92.78
KPK_1273	hypothetical protein
KPK_1274	helix-turn-helix DNA-binding domain protein	96.07	78.64
KPK_1275	4-hydroxy-3-methylbut-2-en-1-yl diphosphate synthase (ispG) [1.17.4.3]	98.66	97.84
KPK_1276	histidyl-tRNA synthetase (hisS) [6.1.1.21]	99.52	91.04
KPK_1277	conserved hypothetical protein	99.03	74.76
KPK_1278	outer membrane assembly lipoprotein YfgL	99.23	89.29
KPK_1279	GTP-binding protein EngA (engA)	99.59	91.67
KPK_1280	oxidoreductase, NAD-binding	93.59
KPK_1281	exodeoxyribonuclease VII, large subunit (xseA) [3.1.11.6]	99.14	84.58
KPK_1282	conserved hypothetical protein		65.22
KPK_1283	inosine-5'-monophosphate dehydrogenase (guaB) [1.1.1.205]	99.8	97.95
KPK_1284	GMP synthase (glutamine-hydrolyzing) (guaA) [6.3.5.2]	99.24	96.38
KPK_1285	site-specific recombinase, phage integrase family		36.66
KPK_1286	transcriptional regulator, AlpA family
KPK_1287	regulatory protein RepA
KPK_1288	conserved domain protein
KPK_1289	P-type conjugative transfer protein TrbL (trbL)
KPK_1290	P-type conjugative transfer protein TrbJ (trbJ)
KPK_1291	conserved hypothetical protein
KPK_1292	conserved hypothetical protein
KPK_1293	hypothetical protein
KPK_1294	conserved hypothetical protein
KPK_1295	conserved hypothetical protein
KPK_1296	hypothetical protein
KPK_1297	conserved hypothetical protein
KPK_1298	conserved domain protein
KPK_1299	transporter, major facilitator family
KPK_1300	transcriptional regulator, LysR family	92.86
KPK_1301	conserved hypothetical protein		79.31
KPK_1302	cyclic diguanylate phosphodiesterase (EAL) domain protein	95.01	58.66
KPK_1303	exopolyphosphatase (ppx) [3.6.1.11]	98.82	86.17
KPK_1304	polyphosphate kinase (ppk) [2.7.4.1]	99.85	92.88
KPK_1305	conserved hypothetical protein
KPK_1306	glycosyl hydrolase, family 88 [3.2.1.-]	58.82
KPK_1307	putative oligogalacturonide transporter	38.46
KPK_1308	polygalacturonase family protein
KPK_1309	phosphoribosylglycinamide formyltransferase (purN) [2.1.2.2]	98.12	82.94
KPK_1310	phosphoribosylformylglycinamidine cyclo-ligase (purM) [6.3.3.1]	99.13	92.73
KPK_1311	hypothetical protein
KPK_1312	beta-glucoside kinase (bglK) [2.7.1.85]	92.26
KPK_1313	putative 6-phospho-beta-glucosidase BglA	98.53	54.62
KPK_1314	uracil phosphoribosyltransferase (upp) [2.4.2.9]	99.52	93.75
KPK_1315	uracil permease (uraA)	99.07	93.88
KPK_1316	conserved hypothetical protein	95.71	56.46
KPK_1317	DnaA regulatory inactivator Hda (hda)	100	93.78
KPK_1318	arsenate reductase homolog	94.12	77.12
KPK_1319	peptidase, M48 family [3.4.24.-]	99.38	85.63
KPK_1320	hypothetical protein
KPK_1321	putative permease PerM	99.15	92.07
KPK_1322	putative peroxiredoxin	99.36	95.51
KPK_1323	glycine cleavage system transcriptional repressor (gcvR)	100	85.19
KPK_1324	dihydrodipicolinate synthase (dapA) [4.2.1.52]	100	87.67
KPK_1325	lipoprotein, NlpB-DapX family	98.55	85.17
KPK_1326	phosphoribosylaminoimidazole-succinocarboxamide synthase (purC) [6.3.2.6]	100	94.94
KPK_1327	conserved hypothetical protein	99.31	83.16
KPK_1328	conserved hypothetical protein	92.95	63.83
KPK_1329	esterase, AB hydrolase 2 family [3.1.-.-]	97.4	79.74
KPK_1330	conserved hypothetical protein	100	83.33
KPK_1331	succinyl-diaminopimelate desuccinylase (dapE) [3.5.1.18]	98.4	91.47
KPK_1332	ArsC family protein	97.44	76.27
KPK_1333	acriflavine resistance protein D (acrD)	99.23	90.74
KPK_1334	hypothetical protein
KPK_1335	AegA protein	97.02	76.36
KPK_1336	hydrolase, NUDIX family	100	77.89
KPK_1337	transketolase (tktB) [2.2.1.1]	98.49	83.84
KPK_1338	conserved hypothetical protein	97.63	64.66
KPK_1339	transaldolase A (talA) [2.2.1.2]	98.43	86.08
KPK_1340	malate dehydrogenase (oxaloacetate-decarboxylating) (NADP(+)) (maeB) [1.1.1.40]	99.47	92.23
KPK_1341	ethanolamine utilization protein EutS	99.1
KPK_1342	ethanolamine utilization protein, EutP (eutP)	98.74	72.78
KPK_1343	ethanolamine utilization protein EutQ	98.25	87.12
KPK_1344	cob(I)yrinic acid a,c-diamide adenosyltransferase (eutT) [2.5.1.17]	95.91	77.65
KPK_1345	ethanolamine utilization protein EutD (eutD)	98.22	80.77
KPK_1346	ethanolamine utilization protein EutM (eutM)	100
KPK_1347	ethanolamine utilization protein (eutN)	97.89
KPK_1348	ethanolamine utilization protein EutE (eutE)	98.72
KPK_1349	ethanolamine utilization protein EutJ (eutJ)	95.7	87.41
KPK_1350	ethanolamine utilization protein EutG (eutG) [1.1.-.-]	94.18	82.03
KPK_1351	ethanolamine utilization protein EutH (eutH)	99.27	92.2
KPK_1352	ethanolamine utilization protein EutA (eutA)	96.79	86.94
KPK_1353	ethanolamine ammonia-lyase, large subunit (eutB) [4.3.1.7]	99.12	94.26
KPK_1354	ethanolamine ammonia-lyase, light chain (eutC) [4.3.1.7]	96	86
KPK_1355	putative ethanolamine utilization protein EutL	98.06	94.52
KPK_1356	putative ethanolamine utilization protein EutK	96.27	78.66
KPK_1357	putative transcriptional regulator EutR	98.57	85.1
KPK_1358	coproporphyrinogen III oxidase, aerobic (hemF) [1.3.3.3]	98.33	90.97
KPK_1359	N-acetylmuramoyl-L-alanine amidase (amiA) [3.5.1.28]	98.97	89.66
KPK_1360	acetyltransferase, GNAT family	100	91.49
KPK_1361	putative inner membrane protein YfeZ	96.64	70.83
KPK_1362	putative lipoprotein	96.86	75.39
KPK_1363	dyp-type peroxidase family protein	98.33	89.97
KPK_1364	conserved hypothetical protein		63.3
KPK_1365	sulfate-thiosulfate ABC transporter, periplasmic thiosulfate-binding protein (cysP)	99.11	95.55
KPK_1366	sulfate ABC transporter, permease protein CysT (cysT)	99.64	97.11
KPK_1367	sulfate ABC transporter, permease protein CysW (cysW)	99.66	91.75
KPK_1368	sulfate ABC transporter, ATP-binding protein (cysA) [3.6.3.25]	98.9	94.79
KPK_1369	Yybh protein	96.95
KPK_1370	cysteine synthase B (cysM) [2.5.1.47]	98.35	93.4
KPK_1371	putative transcriptional regulator PtsJ	94.91
KPK_1372	pyridoxal kinase (pdxK) [2.7.1.35]	96.17	70.91
KPK_1373	conserved hypothetical protein	92.41
KPK_1374	glucose-specific phosphotransferase enzyme IIA component (crr) [2.7.1.-]	99.41	98.82
KPK_1375	phosphoenolpyruvate-protein phosphotransferase (ptsI) [2.7.3.9]	99.13	96.17
KPK_1376	phosphocarrier protein HPr (pstH)	100	98.82
KPK_1377	cysteine synthase A (cysK) [2.5.1.47]	99.38	97.21
KPK_1378	CysZ protein (cysZ)	98.42	84.58
KPK_1379	hypothetical protein
KPK_1380	cell division protein ZipA (zipA)	96.89	70.72
KPK_1381	DNA ligase, NAD-dependent (ligA) [6.5.1.2]	98.66	91.94
KPK_1382	transporter, bile acid-Na+ symporter family	99.1	87.95
KPK_1383	conserved hypothetical protein	100	82.86
KPK_1384	transcriptional regulator, LysR family	98.23	78.5
KPK_1389	glutamyl-tRNA synthetase (gltX) [6.1.1.17]	98.09	94.68
KPK_1390	conserved hypothetical protein	93.02	46.88
KPK_1391	conserved hypothetical protein	98.21	72.81
KPK_1394	diguanylate cyclase-cyclic diguanylate phosphodiesterase	93.5	52.5
KPK_1395	nucleoside transporter NupC (nupC)	99	94.5
KPK_1396	manganese transport protein MntH (mntH)	98.3	88.11
KPK_1397	conserved hypothetical protein	93.97	75.86
KPK_1398	oxidoreductase, aldo-keto reductase family	94.65	59.76
KPK_1399	chloride transporter, chloride channel (ClC) family	96.03	77.45
KPK_1400	indole-3-pyruvate decarboxylase (ipdC) [4.1.1.74]	96.56
KPK_1401	glucokinase (glk) [2.7.1.2]	99.69	90.03
KPK_1402	DNA-binding response regulator	98	87.35
KPK_1403	sensor histidine kinase	98.41	88.12
KPK_1404	aminotransferase, classes I and II	99.26	96.29
KPK_1405	cyanate transporter (cynX)	93.43	68.16
KPK_1406	cytidine-deoxycytidylate deaminase family protein	90.73
KPK_1407	conserved domain protein	87.76
KPK_1408	transcriptional regulator cynR (cynR)	88.37	60.41
KPK_1409	conserved hypothetical protein	97.5
KPK_1411	putative membrane protein	96.44	82.45
KPK_1412	lipoprotein, VacJ family	98.81	88.54
KPK_1413	long-chain fatty acid transport protein (fadL)	98.64	78.22
KPK_1414	conserved hypothetical protein	93.75	82.98
KPK_1415	acetyl-CoA C-acyltransferase FadI (fadI) [2.3.1.16]	98.17	89.22
KPK_1416	fatty oxidation complex, alpha subunit FadJ (fadJ) [4.2.1.17 1.1.1.35 5.1.2.3]	95.8	77.23
KPK_1417	phosphohistidine phosphatase SixA (sixA) [3.1.3.-]	98.76	81.99
KPK_1418	Smr domain protein	97.81	91.8
KPK_1419	ribosomal large subunit L3 protein glutamine methyltransferase (prmB) [2.1.1.-]	99.68	91.61
KPK_1420	chorismate synthase (aroC) [4.2.3.5]	99.45	94.18
KPK_1421	penicillin-insensitive murein endopeptidase (mepA) [3.4.24.-]	99.27	83.94
KPK_1422	putative membrane protein	99.63	83.64
KPK_1423	conserved hypothetical protein	96.7	79.67
KPK_1424	conserved hypothetical protein	96.77	78.26
KPK_1425	tRNA U-34 5-methylaminomethyl-2-thiouridine biosynthesis protein MnmC (mnmC) [2.1.1.61]	95.77	75.83
KPK_1426	3-oxoacyl-[acyl-carrier-protein] synthase 1 (fabB) [2.3.1.41]	99.75	96.28
KPK_1427	transporter, major facilitator family	98.35	78.01
KPK_1428	transcriptional regulator, GntR family	38.03
KPK_1429	PTS system, lactose-cellobiose specific IIB subunit	45.65
KPK_1430	PTS system, lactose-cellobiose family IIC component [2.7.1.69]	35.65	37.36
KPK_1431	PTS system, lactose-cellobiose specific IIA subunit	54.17
KPK_1432	porin, LamB family	52.14	51.16
KPK_1433	div protein	93.94	53.47
KPK_1434	erythronate-4-phosphate dehydrogenase (pdxB) [1.1.1.-]	97.03	85.71
KPK_1435	aspartate-semialdehyde dehydrogenase family protein	97.92	87.83
KPK_1436	tRNA pseudouridine synthase A (truA) [5.4.99.12]	99.26	91.11
KPK_1437	membrane protein, DedA family	99.54	89.95
KPK_1438	acetyl-CoA carboxylase, carboxyl transferase, beta subunit (accD) [6.4.1.2]	100	97.06
KPK_1439	tetrahydrofolate synthase-dihydrofolate synthase (folC) [6.3.2.17 6.3.2.12]	96.92	81.73
KPK_1440	sporulation and cell division repeat protein	93.78	73.22
KPK_1441	CvpA protein (cvpA)	100	82.61
KPK_1442	amidophosphoribosyltransferase (purF) [2.4.2.14]	100	96.63
KPK_1443	3-octaprenyl-4-hydroxybenzoate carboxy-lyase (ubiX) [4.1.1.-]	98.94
KPK_1444	hypothetical protein
KPK_1445	lysine-arginine-ornithine-binding periplasmic protein (argT)	100	88.46
KPK_1446	hypothetical protein
KPK_1447	histidine ABC transporter, periplasmic histidine-binding protein (hisJ)	99.62	89.96
KPK_1448	histidine ABC transporter, permease protein HisQ (hisQ)	99.56	86.84
KPK_1449	histidine ABC transporter, permease protein HisM (hisM)	100	93.28
KPK_1450	histidine ABC transporter, ATP-binding protein (hisP)	99.61	93.77
KPK_1451	acetyltransferase, GNAT family	90.86
KPK_1452	NAD dependent epimerase-dehydratase family protein	98.65	83.5
KPK_1453	hypothetical protein
KPK_1454	D-erythro-7,8-dihydroneopterin triphosphate epimerase (folX) [5.-.-.-]	100	86.67
KPK_1455	putative glutathione S-transferase	94.26	79.23
KPK_1456	glutathione S-transferase domain protein	94.81	72.43
KPK_1457	phosphodiesterase, YfcE family [3.1.4.-]	96.72	78.69
KPK_1458	hydrolase YfcD (yfcD) [3.6.-.-]	99.45	89.94
KPK_1459	phosphate acetyltransferase (pta) [2.3.1.8]	98.87	96.08
KPK_1460	acetate kinase (ackA) [2.7.2.1]	99.5	96
KPK_1461	hypothetical protein
KPK_1462	putative inner membrane protein YfbV	100	89.4
KPK_1463	YfbU domain protein	98.35	90.85
KPK_1464	sugar-phosphatase, YfbT (yfbT) [3.1.3.23]	94.98	68.98
KPK_1465	transporter, divalent anion:Na+ symporter (DASS) family	98.69	85.08
KPK_1466	5'-nucleotidase (yfbR) [3.1.3.5]	100	91.46
KPK_1467	aminotransferase, classes I and II	99.51	95.56
KPK_1468	hypothetical protein
KPK_1469	transcriptional regulator LrhA (lrhA)	93.51	66.88
KPK_1470	hypothetical protein
KPK_1471	NADH-quinone oxidoreductase, A subunit (nuoA) [1.6.99.5]	100	92.31
KPK_1472	NADH-quinone oxidoreductase, B subunit (nuoB) [1.6.99.5]	100	96.88
KPK_1473	NADH-quinone oxidoreductase, C-D subunit (nuoC) [1.6.99.5]	99.5	94.98
KPK_1474	NADH-quinone oxidoreductase, E subunit (nuoE) [1.6.99.5]	100	95.18
KPK_1475	NADH-quinone oxidoreductase, F subunit (nuoF) [1.6.99.5]	100	95.96
KPK_1476	NADH-quinone oxidoreductase, G subunit (nuoG) [1.6.99.5]	99.23	90.3
KPK_1477	NADH-quinone oxidoreductase, H subunit (nuoH) [1.6.99.5]	100	94.77
KPK_1478	NADH-quinone oxidoreductase, I subunit (nuoI) [1.6.99.5]	99.44	98.89
KPK_1479	NADH-quinone oxidoreductase, J subunit (nuoJ) [1.6.99.5]	98.91	90.22
KPK_1480	NADH-quinone oxidoreductase, K subunit (nuoK) [1.6.99.5]	100	94
KPK_1481	NADH-quinone oxidoreductase, L subunit (nuoL) [1.6.99.5]	99.18	92.82
KPK_1482	NADH-quinone oxidoreductase, M subunit (nuoM) [1.6.99.5]	99.21	94.11
KPK_1483	NADH-quinone oxidoreductase, N subunit (nuoN) [1.6.99.5]	99.59	92.99
KPK_1484	ribonuclease Z (rnz) [3.1.26.11]	98.04	68.52
KPK_1485	acetyltransferase, GNAT family	92.11	72.48
KPK_1486	isochorismate synthase, menaquinone-specific (menF) [5.4.4.2]	97.2	66.59
KPK_1487	2-succinyl-6-hydroxy-2,4-cyclohexadiene-1-carboxylic acid synthase-2-oxoglutarate decarboxylase (menD) [4.1.1.71]	98.02	84.17
KPK_1488	hydrolase, alpha-beta fold family	92.46	68.8
KPK_1489	naphthoate synthase (menB) [4.1.3.36]	98.95	95.44
KPK_1490	o-succinylbenzoic acid (OSB) synthetase (menC) [4.2.1.-]	95.64	80.69
KPK_1491	o-succinylbenzoate-CoA ligase (menE) [6.2.1.26]	91.67	74.94
KPK_1492	pyrimidine deoxynucleoside triphosphate pyrophosphohydrolase (nudI) [3.6.1.-]	95	81.56
KPK_1493	conserved hypothetical protein	93.33	53.14
KPK_1494	hypothetical protein
KPK_1495	outer membrane protein, YfaZ	98.85
KPK_1496	CinA family protein	98.24	83.42
KPK_1497	transcriptional regulator, IclR family	99.23	82.69
KPK_1498	mandelate racemase-muconate lactonizing enzyme family protein	99.25	94.51
KPK_1499	transporter, major facilitator family	99.07	84.62
KPK_1500	putative 2,4-dihydroxyhept-2-ene-1,7-dioic acid aldolase	97.75	82.77
KPK_1501	glycerol-3-phosphate dehydrogenase, anaerobic, C subunit (glpC) [1.1.99.5]	96.93	81.82
KPK_1502	glycerol-3-phosphate dehydrogenase, anaerobic, B subunit (glpB) [1.1.99.5]	93.08	61.78
KPK_1503	glycerol-3-phosphate dehydrogenase, anaerobic, A subunit (glpA) [1.1.99.5]	97.59	81.77
KPK_1504	glycerol-3-phosphate transporter (glpT)	100	93.06
KPK_1505	glycerophosphoryl diester phosphodiesterase (glpQ) [3.1.4.46]	97.47	81.53
KPK_1506	hypothetical protein	64.58
KPK_1507	2Fe-2S iron-sulfur cluster-binding protein	98.81	84.52
KPK_1508	ribonucleoside-diphosphate reductase, beta subunit (nrdB) [1.17.4.1]	100	97.07
KPK_1509	ribonucleoside-diphosphate reductase, alpha subunit (nrdA) [1.17.4.1]	99.74	94.22
KPK_1510	3-demethylubiquinone-9 3-O-methyltransferase (ubiG) [2.1.1.64]	99.17	89.58
KPK_1511	DNA gyrase, A subunit (gyrA) [5.99.1.3]	99.77	92.23
KPK_1512	sensor kinase protein RcsC (rcsC) [2.7.13.3]	97.46	79.96
KPK_1513	capsular synthesis regulator component B (rcsB)	99.54	96.76
KPK_1514	sensor-like histidine kinase YojN (yojN)	96.95	72.59
KPK_1515	hypothetical protein
KPK_1516	outer membrane protein C (ompC)	95.37	79.95
KPK_1517	thiamine biosynthesis lipoprotein ApbE (apbE)	97.43	76.07
KPK_1518	regulatory protein Ada (ada) [2.1.1.63]	94.07	64.02
KPK_1519	alkylated DNA repair protein AlkB (alkB)	95.85	77.78
KPK_1520	cyclic peptide ABC transporter, permease-ATP-binding protein	98.35	84.28
KPK_1521	inorganic anion transporter, sulfate permease (SulP) family	97.21
KPK_1522	magnesium transporter (mgtE)	99.79
KPK_1523	putative malate:quinone-oxidoreductase	98.53	74.68
KPK_1524	ecotin (eco)	95.92	76.88
KPK_1525	putative membrane protein	97.02
KPK_1526	hypothetical protein
KPK_1527	conserved hypothetical protein	84.06
KPK_1528	hypothetical protein
KPK_1529	amino acid ABC transporter, ATP-binding protein
KPK_1530	amino acid ABC transporter, permease protein
KPK_1531	amino acid ABC transporter, permease protein
KPK_1532	amino acid ABC transporter, periplasmic amino acid-binding protein
KPK_1533	conserved hypothetical protein
KPK_1534	putative pyrroline-5-carboxylate reductase
KPK_1536	sulfatase family protein [3.1.6.-]	99.32	79.69
KPK_1537	conserved hypothetical protein	100	85.33
KPK_1538	nucleoid-associated protein NdpA (ndpA)	99.7	91.94
KPK_1539	transcriptional regulator, DeoR family	96.44
KPK_1540	hydrolase YffH (yffH) [3.1.-.-]	98.48
KPK_1541	beta-lactamase [3.5.2.6]	92.29
KPK_1542	transcriptional regulator, LysR family	93.9
KPK_1543	ribosomal L25p family	93.62	82.98
KPK_1544	putative helicase	97.95	91.79
KPK_1545	ribosomal small subunit pseudouridine synthase A (rsuA) [5.4.99.-]	97.49	89.13
KPK_1546	bicyclomycin resistance protein (bcr)	98.99	84.81
KPK_1547	conserved hypothetical protein	100	84.21
KPK_1548	ABC transporter, ATP-binding protein	97.73	79.02
KPK_1549	ABC transporter, permease protein	99.12	85.04
KPK_1550	ABC transporter, permease protein	98.9	90.66
KPK_1551	ABC transporter, periplasmic substrate-binding protein	97.67	77.09
KPK_1552	putative cyclic diguanylate phosphodiesterase	94.62	56.22
KPK_1553	lipoprotein Spr (spr)	99.35	86.24
KPK_1554	hypothetical protein
KPK_1555	PAP2 family protein	94.04	67.83
KPK_1556	CobW-P47K family protein	93.23	80.92
KPK_1557	mannitol dehydrogenase family protein	96.52	77.98
KPK_1558	mannonate dehydratase (uxuA) [4.2.1.8]	98.99
KPK_1559	elongation factor P-like protein YeiP (yeiP)	99.47	92.63
KPK_1560	conserved hypothetical protein	93.55	72.62
KPK_1561	transcriptional regulator, LysR family		39.14
KPK_1562	hypothetical protein
KPK_1563	putative membrane protein		67.89
KPK_1564	auxiliary transport protein, membrane fusion protein (MFP) family		59.26
KPK_1565	sugar efflux transporter B (setB)	96.69	81.93
KPK_1566	PTS system fructose-specific phosphotransferase enzyme IIA component (fruB) [2.7.1.-]	98.4	85.9
KPK_1567	1-phosphofructokinase (fruK) [2.7.1.56]	99.68	97.76
KPK_1568	PTS system fructose-specific EIIBC component (fruA) [2.7.1.69]	96.63	88.67
KPK_1569	endonuclease 4 (nfo) [3.1.21.2]	98.24	88.89
KPK_1570	putative membrane protein	99.37	82.81
KPK_1571	transcriptional regulator, LysR family	98.61	83.92
KPK_1572	lysine-specific permease (lysP)	98.98	93.05
KPK_1573	colicin I receptor (cirA)	98.59	80.54
KPK_1574	S-formylglutathione hydrolase (fghA) [3.1.2.12]	96.01	82.97
KPK_1575	GTP cyclohydrolase I (folE) [3.5.4.16]	98.65	93.24
KPK_1576	putative membrane protein	98.44	78.7
KPK_1577	transcriptional regulator GalS (galS)	98.82
KPK_1578	galactose ABC transporter, periplasmic galactose-binding protein (mglB)	98.8	93.67
KPK_1579	galactose ABC transporter, ATP-binding protein (mglA) [3.6.3.17]	99.59	93.48
KPK_1580	galactose ABC transporter, permease protein (mglC)	100	95.24
KPK_1581	DNA-binding protein
KPK_1583	protein SanA (sanA)	99.58	93.22
KPK_1584	cytidine deaminase (cdd) [3.5.4.5]	98.64	81.23
KPK_1585	LrgB family protein	99.13	90.04
KPK_1586	LrgA family protein	98.47	87.5
KPK_1587	tRNA-dihydrouridine synthase C (dusC) [1.-.-.-]	98.71	85.34
KPK_1588	carbohydrate-selective porin, OprB family	97.73
KPK_1589	cryptic beta-glucoside bgl operon antiterminator (bglG)	99.64	62.91
KPK_1590	PTS system, beta-glucoside-specific EIIBCA component (bglF) [2.7.1.69]	89.35	57.67
KPK_1591	6-phospho-beta-glucosidase BglB (bglB) [3.2.1.86]	98.49
KPK_1592	putative methyltransferase
KPK_1593	efflux transporter, outer membrane factor (OMF) lipoprotein, NodT family	97.91
KPK_1594	putative membrane protein	98.41	74.6
KPK_1595	putative membrane protein	99.45	85.64
KPK_1596	penicillin-binding protein 7 (pbpG) [3.4.21.-]	98.1	82.86
KPK_1597	putative phosphinothricin N-acetyltransferase	99.46
KPK_1598	D-lactate dehydrogenase (dld) [1.1.1.28]	98.62	87.17
KPK_1599	beta-glucosidase, periplasmic (bglX) [3.2.1.21]	99.22	91.5
KPK_1600	ABC transporter, quaternary amine uptake transporter (QAT) family, substrate-binding protein	98.69	83.61
KPK_1601	ABC transporter, quaternary amine uptake transporter (QAT) family, permease protein	96.88	63.25
KPK_1602	ABC transporter, quaternary amine uptake transporter (QAT) family, ATP-binding protein	98.1	80
KPK_1603	conserved hypothetical protein		68.57
KPK_1604	ABC transporter, quaternary amine uptake transporter (QAT) family, permease protein	97.96	75.1
KPK_1605	sensor histidine kinase	99.82	84.85
KPK_1606	DNA-binding response regulator	98.74	86.61
KPK_1607	conserved hypothetical protein	94.23	74.84
KPK_1608	methionyl-tRNA synthetase (metG) [6.1.1.10]	99.85	94.83
KPK_1609	acetyltransferase, GNAT family	98.04
KPK_1610	mrp protein	99.44	91.87
KPK_1611	conserved hypothetical protein	100	65.45
KPK_1612	inorganic anion transporter, sulfate permease (SulP) family	98.66
KPK_1613	transcriptional regulator, LysR family	99.67
KPK_1614	putative adenine deaminase	97.01
KPK_1615	putative universal stress family protein	96.43
KPK_1616	transcriptional regulator, LysR family	96.04
KPK_1617	hypothetical protein
KPK_1618	hydroxyethylthiazole kinase (thiM) [2.7.1.50]	99.61	72.16
KPK_1619	phosphomethylpyrimidine kinase (thiD) [2.7.4.7]	98.5	91.73
KPK_1620	fructose-bisphosphate aldolase, class 1 (fbaB) [4.1.2.13]	99.71	94.86
KPK_1621	D-arabitol transcriptional repressor DalR (dalR)	97.44
KPK_1622	D-arabinitol 4-dehydrogenase (dalD) [1.1.1.11]	98.68
KPK_1623	xylulokinase (xylB_2) [2.7.1.17]	97.33
KPK_1624	D-arabinitol transporter (dalT)	98.59
KPK_1625	HAD hydrolase, family IA	97.73
KPK_1626	mandelate racemase-muconate lactonizing enzyme family protein	99.74
KPK_1627	ABC transporter, periplasmic substrate-binding protein	98.52
KPK_1628	ABC transporter, permease protein	99.42	43.6
KPK_1629	ABC transporter, permease protein	99.34	44.32
KPK_1630	ABC transporter, ATP-binding protein	98.93
KPK_1631	ABC transporter, ATP-binding protein	97.28
KPK_1632	diacylglycerol kinase catalytic domain protein	99.33	76.25
KPK_1633	peptidase, U32 family [3.4.-.-]	99.56	95.8
KPK_1634	transcriptional regulatory protein BaeR (baeR)	98.75	92.47
KPK_1635	signal transduction histidine-protein kinase BaeS (baeS) [2.7.13.3]	96.6	76.4
KPK_1636	putative multidrug resistance protein MdtD	98.09	84.43
KPK_1637	multidrug resistance protein MdtC (mdtC)	99.22	91.41
KPK_1638	multidrug resistance protein MdtB (mdtB)	99.81	90.19
KPK_1639	multidrug resistance protein MdtA (mdtA)	97.82	79.52
KPK_1640	transporter, dicarboxylate-amino acid:cation (Na+ or H+) symporter (DAACS) family	99.51
KPK_1641	hypothetical protein	93.1
KPK_1642	hypothetical protein
KPK_1643	DNA-binding response regulator	92.7
KPK_1644	sensor histidine kinase	96.44
KPK_1645	conserved hypothetical protein	98	84
KPK_1646	DNA-3-methyladenine glycosylase 2 (alkA) [3.2.2.21]	97.16	65.59
KPK_1647	uridine kinase (udk) [2.7.1.48]	100	92.02
KPK_1648	deoxycytidine triphosphate deaminase (dcd) [3.5.4.13]	100	94.82
KPK_1649	AsmA protein (asmA)	96.21	62.88
KPK_1650	membrane protein, TerC family-CBS-transporter associated domain protein	98.67	84.25
KPK_1651	UTP--glucose-1-phosphate uridylyltransferase (galF) [2.7.7.9]	98.99	89.19
KPK_1652	PAP2 family protein	93.3
KPK_1653	hypothetical protein
KPK_1654	conserved hypothetical protein	96.65
KPK_1655	capsule polysaccharide biosynthesis-export protein GfcE (gfcE)	94.96	75.86
KPK_1656	tyrosine-protein kinase Etk (etk) [2.7.10.2]	64.16	56.82
KPK_1657	conserved hypothetical protein
KPK_1658	polysaccharide biosynthesis protein
KPK_1659	glycosyl transferase, group 1 family protein [2.4.1.-]
KPK_1660	putative membrane protein
KPK_1661	glycosyl transferase, group 1 family protein [2.4.1.-]
KPK_1662	hypothetical protein
KPK_1663	glycosyl transferase, WecB-TagA-CpsF family [2.4.1.-]
KPK_1664	conserved hypothetical protein
KPK_1665	putative acyltransferase
KPK_1666	capsular polysaccharide biosynthesis protein		66.01
KPK_1667	6-phosphogluconate dehydrogenase, decarboxylating (gnd) [1.1.1.44]	96.79	95.51
KPK_1668	mannose-1-phosphate guanylyltransferase-mannose-6-phosphate isomerase (cpsB_1) [2.7.7.22]		61.23
KPK_1669	phosphomannomutase (cpsG_1) [5.4.2.8]		76.48
KPK_1670	UDP-glucose 6-dehydrogenase (ugd) [1.1.1.22]	99.48	82.99
KPK_1671	putative membrane protein
KPK_1672	putative uridine diphosphate galacturonate 4-epimerase	97.6
KPK_1673	hypothetical protein
KPK_1674	hypothetical protein
KPK_1675	mannose-1-phosphate guanylyltransferase (cpsB_2) [2.7.7.22]
KPK_1676	phosphomannomutase (cpsG_2) [5.4.2.8]
KPK_1677	ABC-2 type transporter, permease protein
KPK_1678	ABC transporter, ATP-binding protein	38.48
KPK_1679	putative methyltransferase
KPK_1680	mannosyltransferase A [2.4.1.-]
KPK_1681	mannosyltransferase B [2.4.1.-]
KPK_1682	glycosyl transferase, group 1 family protein [2.4.1.-]
KPK_1683	phosphoribosyl-AMP cyclohydrolase-phosphoribosyl-ATP diphosphatase (hisIE) [3.5.4.19 3.6.1.31]	98.99	86.63
KPK_1684	imidazoleglycerol phosphate synthase, cyclase subunit (hisF)	99.22	95.74
KPK_1685	phosphoribosylformimino-5-aminoimidazole carboxamide ribotide isomerase (hisA) [5.3.1.16]	99.18	88.93
KPK_1686	imidazole glycerol phosphate synthase, glutamine amidotransferase subunit (hisH) [2.4.2.-]	100	88.27
KPK_1687	histidinol-phosphatase-imidazoleglycerol-phosphate dehydratase (hisB) [3.1.3.15 4.2.1.19]	98.59	86.2
KPK_1688	histidinol-phosphate aminotransferase (hisC) [2.6.1.9]	96.88	83.29
KPK_1689	histidinol dehydrogenase (hisD) [1.1.1.23]	98.85	88.48
KPK_1690	ATP phosphoribosyltransferase (hisG) [2.4.2.17]	100	93.98
KPK_1692	NAD dependent epimerase-dehydratase family protein	99.27	81.39
KPK_1693	transcriptional regulator, LysR family	93.58	57.53
KPK_1694	amino acid permease family protein	100	97.35
KPK_1695	hypothetical protein
KPK_1696	nitrogen fixation protein NifQ (nifQ)
KPK_1697	nitrogenase cofactor biosynthesis protein NifB (nifB)
KPK_1698	Nif-specific regulatory protein (nifA)
KPK_1699	nitrogen fixation negative regulator NifL (nifL)
KPK_1700	flavodoxin (nifF)	43.75	44.32
KPK_1701	nitrogen fixation protein NifM (nifM)
KPK_1702	putative nifZ protein
KPK_1703	putative nifW protein
KPK_1704	homocitrate synthase (nifV) [2.3.3.14]
KPK_1705	cysteine desulfurase NifS (nifS) [2.8.1.7]
KPK_1706	Fe-S cluster assembly protein NifU (nifU)
KPK_1707	nifX protein (nifX)
KPK_1708	nitrogenase molybdenum-iron cofactor biosynthesis protein NifN (nifN)
KPK_1709	nitrogenase MoFe cofactor biosynthesis protein NifE (nifE)
KPK_1710	NifY protein
KPK_1711	probable nitrogen fixation protein FixT (nifT)
KPK_1712	nitrogenase molybdenum-iron protein beta chain (nifK) [1.18.6.1]
KPK_1713	nitrogenase molybdenum-iron protein alpha chain (nifD) [1.18.6.1]
KPK_1714	nitrogenase iron protein (nifH) [1.18.6.1]
KPK_1715	pyruvate-flavodoxin oxidoreductase (nifJ) [1.2.7.1]	49.62	49.45
KPK_1716	putative transcriptional regulator	98.02
KPK_1717	translation elongation factor G (fusA_2)	99
KPK_1718	exodeoxyribonuclease I (sbcB) [3.1.11.1]	98.73	86.08
KPK_1719	serine-type D-Ala-D-Ala carboxypeptidase (dacD) [3.4.16.4]	99.49	80.62
KPK_1720	DNA gyrase inhibitory protein (gyrI)	93.63	63.4
KPK_1721	putative membrane protein	98.2	75
KPK_1722	conserved hypothetical protein	100	96.15
KPK_1723	cobalamin 5'-phosphate synthase (cobS) [2.7.8.26]	97.15	70.85
KPK_1724	putative nicotinate-nucleotide--dimethylbenzimidazole phosphoribosyltransferase	97.46
KPK_1725	putative adenosylhomocysteinase	98.64
KPK_1726	HPP family protein
KPK_1727	malonate-semialdehyde dehydrogenase (acetylating) (msaD) [1.2.1.18]	96.12
KPK_1728	conserved hypothetical protein	95.12
KPK_1729	transcriptional regulator, LysR family	96.86
KPK_1730	shikimate transporter (shiA)	96.35	86.01
KPK_1731	conserved hypothetical protein	93.6
KPK_1732	diguanylate cyclase-cyclic diguanylate phosphodiesterase	98.15
KPK_1733	conserved hypothetical protein	99.09	68.57
KPK_1734	conserved hypothetical protein	86.75
KPK_1735	transcriptional regulator, LysR family	93.69
KPK_1736	putative membrane protein
KPK_1737	hydrolase, alpha-beta fold family	99.28
KPK_1738	conserved hypothetical protein	91.74
KPK_1739	GAF domain-diguanylate cyclase (GGDEF) domain protein	99.07
KPK_1740	protein PemI (pemI)		41.25
KPK_1741	protein PemK (pemK)		46.36
KPK_1745	AMP nucleosidase (amn) [3.2.2.4]	99.59	88.43
KPK_1746	polymyxin B resistance protein pmrD (pmrD)	78.75	38.75
KPK_1747	conserved hypothetical protein	95.74
KPK_1748	quinone oxidoreductase, YhdH family	95.08	69.97
KPK_1749	transcriptional regulator, TetR family	93.16
KPK_1750	Na+-H+ antiporter	95.96	39.71
KPK_1752	putative cysteine synthase B
KPK_1753	conserved hypothetical protein
KPK_1754	thiS family protein
KPK_1755	putative thiazole biosynthesis adenylyltransferase ThiF-rhodanese domain protein
KPK_1756	conserved hypothetical protein
KPK_1757	cysteine desulfurase, SufS family		47.61
KPK_1758	hypothetical protein
KPK_1759	hypothetical protein
KPK_1760	putative helicase		35.16
KPK_1761	putative antirestriction protein
KPK_1762	hypothetical protein
KPK_1763	hypothetical protein
KPK_1764	conserved hypothetical protein
KPK_1765	hypothetical protein
KPK_1766	oxidoreductase, zinc-binding dehydrogenase family
KPK_1767	transcriptional regulator, LysR family
KPK_1768	site-specific recombinase, phage integrase family
KPK_1769	site-specific recombinase, phage integrase family
KPK_1770	site-specific recombinase, phage integrase family
KPK_1771	DNA methylase
KPK_1772	putative mobC protein
KPK_1773	type IV conjugative transfer system coupling protein TraD
KPK_1774	putative lipoprotein
KPK_1775	P-type DNA transfer ATPase VirB11 (virB11)
KPK_1776	bacterial conjugation TrbI-like protein
KPK_1777	P-type conjugative transfer protein VirB9 (virB9)
KPK_1778	type IV secretion system protein VirB8 (virB8)
KPK_1779	putative conjugal transfer protein
KPK_1780	TrbL-VirB6 plasmid conjugal transfer protein
KPK_1781	putative lipoprotein
KPK_1782	type IV secretion system protein
KPK_1783	type IV secretion-conjugal transfer ATPase, VirB4 family
KPK_1784	putative type IV secretion system protein
KPK_1785	transglycosylase SLT domain protein
KPK_1786	conserved hypothetical protein
KPK_1787	phage-conjugal plasmid C-4 type zinc finger protein, TraR family	39.71
KPK_1788	conserved hypothetical protein	40.76
KPK_1789	transcriptional regulator, AlpA family	44.83
KPK_1790	conserved hypothetical protein
KPK_1791	transporter, major facilitator family
KPK_1792	conserved hypothetical protein
KPK_1793	oxidase, FAD-binding
KPK_1794	hypothetical protein
KPK_1795	threonyl and alanyl tRNA synthetase domain protein
KPK_1796	putative histidinol-phosphate aminotransferase
KPK_1797	putative histidine ammonia-lyase
KPK_1798	conserved hypothetical protein
KPK_1799	integrase	55.43
KPK_1800	transcriptional regulator, LysR family	83.72
KPK_1801	putative gamma-glutamyl-gamma-aminobutyraldehyde dehydrogenase	51.63	51.92
KPK_1802	alcohol dehydrogenase (acceptor) (alkJ) [1.1.99.8]
KPK_1803	permease, cytosine-purine, uracil, thiamine, allantoin family	35.49
KPK_1804	conserved hypothetical protein	78.76
KPK_1805	endoribonuclease L-PSP family protein	90.07
KPK_1806	conserved hypothetical protein
KPK_1807	putative acetylornithine deacetylase	71.05
KPK_1809	hypothetical protein
KPK_1811	integrase
KPK_1813	nitrogen assimilation regulatory protein Nac (nac)	100	79.67
KPK_1814	transcriptional regulator Cbl (cbl)	99.37	86.08
KPK_1815	ErfK-YbiS-YcfS-YnhG family protein	96.14	80.19
KPK_1816	hypothetical protein
KPK_1817	transcriptional regulator, LysR family	91.77
KPK_1818	endoribonuclease L-PSP family protein		61.24
KPK_1819	oxidoreductase, zinc-binding dehydrogenase family
KPK_1820	amino acid ABC transporter, periplasmic amino acid-binding protein
KPK_1821	amino acid ABC transporter, permease protein	43.42
KPK_1822	MmgE-PrpD family protein
KPK_1823	amino acid ABC transporter, ATP-binding protein	58.63
KPK_1824	amidohydrolase family protein	47.8
KPK_1825	acetyltransferase, GNAT family
KPK_1826	putative adenylosuccinate lyase
KPK_1827	putative glycerol dehydrogenase
KPK_1828	nitrilotriacetate monooxygenase, component A (ntaA) [1.14.13.-]
KPK_1829	aspartate transaminase (aatB) [2.6.1.1]
KPK_1830	hypothetical protein
KPK_1831	hypothetical protein
KPK_1832	hypothetical protein
KPK_1833	hypothetical protein
KPK_1834	NIPSNAP family protein
KPK_1835	putative methylenomycin A resistance protein Mmr
KPK_1836	transcriptional regulator, LysR family
KPK_1837	putative antirestriction protein
KPK_1838	thioester reductase domain protein
KPK_1839	transporter, major facilitator family
KPK_1840	beta-ketoadipyl CoA thiolase homolog	70.32	63.75
KPK_1841	transcriptional regulator, LysR family
KPK_1842	integrase
KPK_1844	Mlc titration factor MtfA (mtfA)	95.47	78.11
KPK_1846	outer membrane protein, gram-negative porin family	96.06	70.62
KPK_1847	hypothetical protein
KPK_1848	hypothetical protein
KPK_1849	conserved hypothetical protein
KPK_1850	putative metal-dependent phosphohydrolase	96.17	67.98
KPK_1851	DNA-cytosine methyltransferase (dcm) [2.1.1.37]	94.97	76.48
KPK_1852	drug-metabolite transporter, DMT family	97.36	79.87
KPK_1853	very short patch repair protein (vsr) [3.1.-.-]	93.9	78.85
KPK_1854	putative membrane protein	94.39	82.61
KPK_1855	diguanylate cyclase	93.92	52.63
KPK_1856	hypothetical protein
KPK_1857	conserved hypothetical protein	91.3	72.31
KPK_1858	conserved hypothetical protein	98.41	90
KPK_1859	transcriptional regulator, LuxR family	95.65	67.63
KPK_1860	hypothetical protein
KPK_1861	putative lipoprotein	88.81	58.46
KPK_1862	alpha-amylase, cytoplasmic (amyA) [3.2.1.1]	96.57	85.86
KPK_1863	cystine ABC transporter, periplasmic cystine-binding protein	97.37	90.6
KPK_1864	D-cysteine desulfhydrase (dcyD) [4.4.1.15]	97.26	89.33
KPK_1865	amino acid ABC transporter, permease protein	99.55	93.69
KPK_1866	amino acid ABC transporter, ATP-binding protein	98.8	90.4
KPK_1867	regulatory protein SdiA (sdiA)	95.18	64.58
KPK_1868	conserved hypothetical protein	97.3	87.84
KPK_1869	response regulator UvrY (uvrY)	99.54	93.12
KPK_1870	excinuclease ABC, C subunit (uvrC)	98.47	94.26
KPK_1871	CDP-diacylglycerol--glycerol-3-phosphate 3-phosphatidyltransferase (pgsA) [2.7.8.5]	99.45	90.11
KPK_1875	conserved hypothetical protein
KPK_1876	dihydrodipicolinate synthetase family protein
KPK_1877	SEC-C domain protein	93.24	65.45
KPK_1878	tyrosine-specific transport protein (tyrP)	94.79	79.4
KPK_1879	conserved hypothetical protein	96.2	68.35
KPK_1880	ferritin-1 (ftnA) [1.16.3.1]	97.58	90.3
KPK_1881	ribose-galactose isomerase family protein	98.1
KPK_1882	transporter, major facilitator family	96.83
KPK_1883	conserved hypothetical protein		80.72
KPK_1884	oligogalacturonide transporter TogT (togT)	40.94
KPK_1885	ferritin family protein	92.95	49.38
KPK_1886	hypothetical protein
KPK_1887	hypothetical protein
KPK_1888	L-arabinose ABC transporter, periplasmic L-arabinose-binding protein (araF)	100	91.72
KPK_1889	L-arabinose ABC transporter, ATP-binding protein (araG) [3.6.3.17]	99.01	87.7
KPK_1890	L-arabinose ABC transporter, permease protein (araH) [3.6.3.17]	99.39	92.02
KPK_1891	trehalose-phosphatase (otsB) [3.1.3.12]	97.71	63.53
KPK_1892	alpha,alpha-trehalose-phosphate synthase (UDP-forming) (otsA) [2.4.1.15]	99.37	82.07
KPK_1893	universal stress protein C (uspC)	91.55	63.31
KPK_1894	oligogalacturonide transporter
KPK_1895	glycosyl hydrolase, family 88 [3.2.1.-]
KPK_1896	arginyl-tRNA synthetase (argS) [6.1.1.19]	99.65	92.03
KPK_1897	conserved hypothetical protein	97.88	80.75
KPK_1898	copper homeostasis protein CutC (cutC)	95.14	70.25
KPK_1899	putative methyltransferase	98.5	83.59
KPK_1900	putative methyltransferase	98.79	89.47
KPK_1901	putative inner membrane protein	99.24	83.21
KPK_1902	conserved hypothetical protein	96.32	79.41
KPK_1903	isochorismatase family protein [3.-.-.-]	97.87	80.85
KPK_1904	aspartyl-tRNA synthetase (aspS) [6.1.1.12]	98.82	93.52
KPK_1905	dATP pyrophosphohydrolase (nudB) [3.6.1.-]	100	84.83
KPK_1906	conserved hypothetical protein TIGR01033	100	94.72
KPK_1907	crossover junction endodeoxyribonuclease RuvC (ruvC) [3.1.22.4]	97.69	95.95
KPK_1908	Holliday junction DNA helicase RuvA (ruvA) [3.6.1.-]	100	95.07
KPK_1909	Holliday junction DNA helicase RuvB (ruvB) [3.6.1.-]	99.11	94.35
KPK_1910	high-affinity zinc uptake ABC transporter, permease protein (znuB)	98.85	92.34
KPK_1911	high-affinity zinc uptake ABC transporter, ATP-binding protein (znuC)	98.8	90.8
KPK_1912	high-affinity zinc uptake ABC transporter, periplasmic zinc-binding protein (znuA)	96.64	77.39
KPK_1913	metalloprotease, opacity-associated protein A family	99.52	87.5
KPK_1914	lipid A biosynthesis (KDO)2-(lauroyl)-lipid IVA acyltransferase (msbB) [2.3.1.-]	98.14	84.21
KPK_1915	response regulator	65.35	56.07
KPK_1916	putative malate dehydrogenase (oxaloacetate-decarboxylating)	66.49	65.77
KPK_1917	transporter, auxin efflux carrier family
KPK_1918	sodium:citrate symporter family protein	37.99
KPK_1919	pyruvate kinase II (pykA) [2.7.1.40]	100	95.62
KPK_1920	transcriptional regulator, RpiR family	99.65	90.31
KPK_1921	hypothetical protein
KPK_1922	glucose-6-phosphate 1-dehydrogenase (zwf) [1.1.1.49]	99.59	95.32
KPK_1923	phosphogluconate dehydratase (edd) [4.2.1.12]	99.17	93.37
KPK_1924	2-dehydro-3-deoxyphosphogluconate aldolase-4-hydroxy-2-oxoglutarate aldolase (eda) [4.1.2.14 4.1.3.16]	100	91.08
KPK_1925	phosphoribosylglycinamide formyltransferase 2 (purT) [2.1.2.-]	98.47	84.69
KPK_1926	YebG protein	84.35	58.59
KPK_1927	putative membrane protein	91.82	64.73
KPK_1928	oligopeptidase B (prtB) [3.4.21.83]	98.22	81.17
KPK_1929	exodeoxyribonuclease X (exoX) [3.1.11.-]	96.8	86.64
KPK_1930	DNA polymerase III, theta subunit (holE_1) [2.7.7.7]	98.68	82.89
KPK_1931	CopC family protein	92.74	52.94
KPK_1932	copper resistance protein D	92.04	50
KPK_1933	conserved hypothetical protein	99.11	81.25
KPK_1934	putative lipoprotein
KPK_1935	conserved hypothetical protein	88.96	36.1
KPK_1936	conserved hypothetical protein	98.31	77.97
KPK_1937	serine-threonine-protein phosphatase 1 (pphA_1) [3.1.3.16]	90.32	60.75
KPK_1938	conserved hypothetical protein	100	83.12
KPK_1939	NOL1-NOP2-sun family protein	95.45	81.13
KPK_1940	mce-related protein	97.72	80.96
KPK_1941	integral membrane protein, PqiA family	97.58	75.18
KPK_1942	GAF domain protein	98.18	80.61
KPK_1943	ProP effector (proQ)	99.11	83.26
KPK_1944	C-terminal processing peptidase (prc) [3.4.21.102]	98.83	89.59
KPK_1945	M48B family peptidase [3.4.24.-]	98.98	91.84
KPK_1946	transporter, major facilitator family	97.37
KPK_1947	transcriptional regulator KdgR (kdgR)	99.24	95.44
KPK_1948	conserved hypothetical protein	92.41	63.29
KPK_1949	putative lipoprotein		72.34
KPK_1950	conserved hypothetical protein	100	70.1
KPK_1951	hypothetical protein
KPK_1952	hypothetical protein
KPK_1953	cold shock protein CspC (cspC)	100	100
KPK_1954	putative peptidoglycan synthetase FtsI	98.28	61.34
KPK_1955	ribosomal RNA large subunit methyltransferase A (rrmA) [2.1.1.51]	95.83	73.51
KPK_1956	putative membrane protein	96.02	80.85
KPK_1957	conserved hypothetical protein	96.05	84.87
KPK_1958	mannose permease IID component (manZ)	100	92.31
KPK_1959	mannose permease IIC component (manY)	99.62	93.61
KPK_1960	PTS system mannose-specific EIIAB component (manX) [2.7.1.69]	99.38	94.75
KPK_1961	membrane protein, TerC family-CBS-transporter associated domain protein	96.72	86.51
KPK_1962	cyclic diguanylate phosphodiesterase (EAL) domain protein	88.1	57.42
KPK_1963	L-serine ammonia-lyase 1 (sdaA) [4.3.1.17]	100	89.43
KPK_1964	hydrolase, NUDIX family	98.96	83.33
KPK_1965	aminodeoxychorismate synthase, component I (pabB) [6.3.5.8]	95.12	77.51
KPK_1966	conserved hypothetical protein	96.72	91.53
KPK_1967	endoribonuclease L-PSP family protein	100	91.23
KPK_1968	conserved hypothetical protein	99.37	91.98
KPK_1969	glycoprotease family protein	98.7	83.55
KPK_1970	outer membrane protein Slp (slp)	97.93	80.31
KPK_1971	long-chain-fatty-acid--CoA ligase (fadD) [2.7.7.7]	99.11	93.04
KPK_1972	ribonuclease D (rnd) [3.1.13.5]	97.04	79.2
KPK_1973	cell division topological specificity factor MinE (minE)	100	94.32
KPK_1974	septum site-determining protein MinD (minD)	99.63	95.93
KPK_1975	septum site-determining protein MinC (minC)	97.42	76.6
KPK_1976	conserved hypothetical protein	98.92	80.65
KPK_1977	fumarylacetoacetate hydrolase family protein	97.26	86.76
KPK_1978	conserved hypothetical protein	97.3	91.22
KPK_1979	conserved hypothetical protein	99.12
KPK_1980	disulfide bond formation protein DsbB	98.74	80.68
KPK_1981	Na+-H+ antiporter NhaB (nhaB)	96.51	84.77
KPK_1982	hypothetical protein
KPK_1983	fatty acid metabolism transcriptional regulator FadR (fadR)	99.16	89.96
KPK_1984	SpoVR-like protein	99.8	94.66
KPK_1985	D-amino acid dehydrogenase, small subunit (dadA) [1.4.99.1]	99.31	89.58
KPK_1986	alanine racemase (alr_1) [5.1.1.1]	99.16	79.78
KPK_1987	cell volume regulation protein A (cvrA)	99.48	88.56
KPK_1988	muramoyltetrapeptide carboxypeptidase (ldcA) [3.4.17.13]	97.04	71.85
KPK_1989	membrane-bound lytic murein transglycosylase E (mltE) [2.4.-.-]	98.8	82.76
KPK_1990	hypothetical protein
KPK_1991	hypothetical protein
KPK_1992	ferrioxamine receptor (foxA)	97.88
KPK_1993	trehalase (treA) [3.2.1.28]	96.56	75.62
KPK_1994	hypothetical protein
KPK_1995	acetylesterase (paeX) [3.1.1.6]
KPK_1996	conserved hypothetical protein	99.79
KPK_1997	conserved hypothetical protein	100
KPK_1998	transglutaminase family protein	99.63
KPK_1999	conserved hypothetical protein	98.79
KPK_2000	putative sugar ABC transporter, ATP-binding protein
KPK_2001	kinase, pfkB family
KPK_2002	putative sugar ABC transporter, permease protein
KPK_2003	putative sugar ABC transporter, permease protein
KPK_2004	putative sugar ABC transporter, periplasmic sugar-binding protein
KPK_2005	ROK family protein
KPK_2006	fatty acid desaturase	97.26
KPK_2007	conserved hypothetical protein
KPK_2008	monooxygenase, luciferase family
KPK_2009	quaternary amine uptake ABC transporter (QAT) family, periplasmic amine-binding protein
KPK_2010	quaternary amine uptake ABC transporter (QAT) family, permease protein
KPK_2011	quaternary amine uptake ABC transporter (QAT) family, permease protein
KPK_2012	quaternary amine uptake ABC transporter (QAT) family, ATP-binding protein
KPK_2013	transcriptional regulator tdcA (tdcA)	98.71	76.21
KPK_2014	threonine dehydratase, catabolic (tdcB) [4.3.1.19]	99.7	90.27
KPK_2015	threonine-serine transporter (tdcC)	100	91.2
KPK_2016	propionate kinase (tdcD) [2.7.2.15]	97.74
KPK_2017	putative formate acetyltransferase	98.56	87.7
KPK_2018	hydrophobic amino acid ABC transporter, periplasmic amino acid-binding protein	99.72
KPK_2019	hydrophobic amino acid ABC transporter, permease protein	99.67
KPK_2020	hydrophobic amino acid ABC transporter, permease protein	97.2
KPK_2021	hydrophobic amino acid ABC transporter, ATP-binding protein	100
KPK_2022	hydrophobic amino acid ABC transporter, ATP-binding protein	98.74
KPK_2023	transcriptional regulator, LysR family	98.99	45.24
KPK_2024	putative phosphoenolpyruvate carboxykinase (ATP)	99.07
KPK_2025	acetyltransferase, GNAT family	98.73
KPK_2026	transcriptional regulator, LysR family	98.7
KPK_2027	citrate:proton symporter (citH)	98.7
KPK_2028	transcriptional regulator, LysR family	99	37.5
KPK_2029	ABC transporter, periplasmic substrate-binding protein	97.77
KPK_2030	cold-shock DNA-binding domain protein	98.75
KPK_2031	pseudouridine synthase, RluA family [5.4.99.-]	96.98
KPK_2032	conserved hypothetical protein	97.54	89.39
KPK_2033	galactonate operon transcriptional repressor (dgoR)	87.77	87.77
KPK_2034	2-dehydro-3-deoxygalactonokinase (dgoK) [2.7.1.58]	71.92	71.58
KPK_2035	2-dehydro-3-deoxy-6-phosphogalactonate aldolase (dgoA) [4.1.2.21]	84.39	80.98
KPK_2036	mandelate racemase-muconate lactonizing enzyme family protein	89.53	87.96
KPK_2037	transporter, major facilitator family	38.41
KPK_2038	D-isomer specific 2-hydroxyacid dehydrogenase family protein
KPK_2039	conserved hypothetical protein
KPK_2040	hypothetical protein
KPK_2041	conserved hypothetical protein	98.43
KPK_2042	type IV-VI secretion system protein, DotU family
KPK_2043	OmpA domain protein	95.04
KPK_2044	hypothetical protein
[truncated: 3,427 more rows]
