# Supplementary material for: Complete Genome Sequence of the N2-Fixing Broad Host Range Endophyte Klebsiella pneumoniae 342 and Virulence Predictions Verified in Mice
Source: PLoS Genet. 2008 Jul 25;4(7):e1000141. doi: 10.1371/journal.pgen.1000141 (PMC2453333; doi:10.1371/journal.pgen.1000141)
Supplement: Table S4 — Proteins Shared Only between the Klebsiella Strains 342 and MGH78578 from the Comparison of the K. pneumoniae 342, K. pneumoniae MGH78578, and E. coli K12 Genomes. (0.46 MB XLS) [file pgen.1000141.s007.xls]

## Sheet: ao_anno_side_by_side.txt
Table S4. Proteins shared only between the Klebsiella strains 342 and MGH78578 from the comparison of the K. pneumoniae 342, K. pneumoniae MGH78578, and E. coli K12 genomes.
K. pneumoniae 342		K. pneumoniae MGH78578
Locus	Annotation	Accession	Annotation
KPK_0006	conserved hypothetical protein	gi152972604	hypothetical protein
KPK_0007	outer membrane protein, OMP85 family	gi152972603	putative outer membrane protein
KPK_0014	PTS system, alpha-glucoside-specific EIICB component (aglA) [2.7.1.69]	gi152972590	putative PTS family enzyme IIC)
KPK_0015	maltose-6'-phosphate glucosidase (aglB_1) [3.2.1.122]	gi152972589	putative glycoside hydrolase family 4
KPK_0023	putative membrane protein	gi152972581	putative membrane protein transport
KPK_0024	acetyltransferase, GNAT family	gi152972580	putative acyltransferase
KPK_0025	IlvB leader peptide (ivbL)	gi152972579	ivbL ilvB operon leader peptide
KPK_0033	helix-turn-helix DNA-binding domain protein	gi152972571	putative helix-turn-helix protein
KPK_0034	conserved hypothetical protein	gi152972570	putative cytoplasmic protein
KPK_0036	putative porin	gi152972561	putative maltoporin precursor
KPK_0038	PTS system, lactose-cellobiose family IIC subunit [2.7.1.69]	gi152972559	putative phosphotransferase system EIIC
KPK_0040	transcriptional regulator, LacI family	gi152972557	putative bacterial regulatory protein LacI
KPK_0041	putative 4-hydroxybenzoate transporter	gi152972556	putative general substrate transporter
KPK_0042	transcriptional regulator, LysR family	gi152972554	putative transcriptional regulator (LysR familiy)
KPK_0043	protocatechuate 4,5-dioxygenase, alpha subunit [1.13.11.8]	gi152972555	23-dihydroxyphenylpropionate 12-dioxygenase
KPK_0044	GlcNAc-PI de-N-acetylase family protein	gi152972553	hypothetical protein
KPK_0045	4-carboxy-4-hydroxy-2-oxoadipate aldolase-oxaloacetate decarboxylase (ligK) [4.1.-.- 4.1.1.3]	gi152972552	hypothetical protein
KPK_0047	putative oxidoreductase, NAD-binding	gi152972550	putative dehydrogenase
KPK_0052	drug resistance transporter, Bcr-CflA subfamily	gi152972546	putative general substrate transporter
KPK_0058	acetyltransferase, GNAT family [2.3.-.-]	gi152972542	putative acetyltransferase
KPK_0059	transcriptional regulator, TetR family	gi152972541	putative bacterial regulatory protein TetR
KPK_0060	transcriptional regulator, LysR family	gi152972539	putative transcriptional regulator (LysR family)
KPK_0061	drug resistance MFS transporter, drug:H+ antiporter-1 (DHA2) family	gi152972540	multidrug resistance probably membrane translocase
KPK_0062	pyridoxamine 5'-phosphate oxidase family protein	gi152972538	putative enzyme with a phophatase-like domain
KPK_0063	conserved hypothetical protein	gi152972537	50S ribosomal protein L21
KPK_0064	putative peroxidase	gi152972536	hypothetical protein
KPK_0065	transcriptional regulator, AraC family	gi152972535	putative ARAC-type regulatory protein
KPK_0067	putative ADP-ribose pyrophosphatase	gi152972532	hypothetical protein
KPK_0068	putative membrane protein	gi152972533	hypothetical protein
KPK_0069	conserved hypothetical protein	gi152972531	putative beta-lactamase-like protein
KPK_0071	transcriptional regulator, AraC family	gi152972530	putative helix-turn-helix AraC type
KPK_0072	conserved hypothetical protein	gi152972529	hypothetical protein
KPK_0073	antibiotic biosynthesis monooxygenase domain protein	gi152972528	hypothetical protein
KPK_0074	zinc-binding alcohol dehydrogenase family protein	gi152972527	putative oxireductase alginate lyase
KPK_0075	conserved hypothetical protein	gi152972526	hypothetical protein
KPK_0079	transcriptional regulator, RpiR family	gi152972523	putative sugar isomerase
KPK_0080	glycosyl hydrolase, family 4	gi152972522	putative glycoside hydrolase family 4
KPK_0081	PTS system, IIBC component [2.7.1.69]	gi152972521	phosphotransferase system PTS
KPK_0090	sodium:sulfate symporter family protein	gi152972512	putative sodium/sulphate symporter
KPK_0103	chloride transporter, chloride channel (ClC) family	gi152972499	putative voltage-gated ClC-type chloride channel ClcB
KPK_0106	conserved hypothetical protein	gi152972495	putative acetyltransferase
KPK_0107	putative lipoprotein	gi152972493	hypothetical protein
KPK_0108	ABC transporter, ATP-binding protein	gi152972492	putative ABC-type multidrug transport system ATPase component
KPK_0109	ABC transporter, permease protein	gi152972491	putative ABC-type multidrug transport system permease component
KPK_0112	SMP-30-gluconolactonase-LRE family protein	gi152972488	putative outer membrane protein gluconolactonase
KPK_0121	glycosyl transferase, group 2 family protein [2.4.1.-]	gi152972479	waaE glucosyl transferase
KPK_0124	glycosyl transferase, group 1 family protein [2.4.1.-]	gi152972476	wabH putative glycosyltransferase
KPK_0125	putative lipopolysaccharide core biosynthesis protein RfaG	gi152972475	wabG glucuronic acid transferase
KPK_0127	walW protein	gi152972473	wabN deacetylase
KPK_0129	surface polymer ligase WaaL (waaL)	gi152972472	waaL O-antigen ligase
KPK_0136	glycosyl transferase, group 2 family protein [2.4.1.-]	gi152972466	putative glycosyl transferase family 2
KPK_0163	transporter, major facilitator family	gi152972421	general substrate transport
KPK_0185	ABC transporter, ATP-binding protein	gi152972427	putative ATP-binding component of a transport system
KPK_0192	kinase, pfkB family	gi152972420	putative kinase
KPK_0193	AP endonuclease, family 2	gi152972419	putative sugar phosphate isomerase/epimerase
KPK_0194	sugar binding transcriptional regulator, LacI family	gi152972418	putative transcriptional regulator
KPK_0203	ankyrin repeat protein	gi152972410	hypothetical protein
KPK_0211	cellulose synthase operon protein YhjQ homolog	gi152972402	putative ATPase involved in chromosome partitioning
KPK_0213	putative cyclic di-GMP binding protein	gi152972400	putative cellulose synthase
KPK_0214	outer membrane autotransporter barrel domain protein	gi152972399	putative cellulose synthase
KPK_0215	putative cellulose synthase operon protein D	gi152972398	hypothetical protein
KPK_0216	glycosyl hydrolase, family 8	gi152972397	endo-14-D-glucanase
KPK_0221	cellulose synthase operon protein YhjQ (yhjQ)	gi152972392	yhjQ hypothetical protein
KPK_0222	cellulose synthase (UDP-forming) (bcsA) [2.4.1.12]	gi152972391	yhjO putative cellulose synthase
KPK_0236	oxidoreductase, short chain dehydrogenase-reductase family	gi152972379	oxidoreductase
KPK_0237	acetyltransferase, GNAT family	gi152972378	putative acetyltransferase
KPK_0239	alcohol dehydrogenase, iron-containing	gi152972376	putative iron-containing alcohol dehydrogenase
KPK_0243	PAP2 family protein	gi152972372	putative phosphatase
KPK_0257	divalent cation transporter, MgtE family	gi152972364	putative Mg/Co/Ni transporter MgtE
KPK_0264	transcriptional regulator, LysR family	gi152972357	putative transcriptional regulator (LysR family)
KPK_0265	phenolic acid decarboxylase (padC) [4.1.1.-]	gi152972356	putative phenolic acid decarboxylase
KPK_0287	transcriptional regulator, GntR family-aminotransferase family protein	gi152972334	putative bacterial regulatory protein GntR
KPK_0289	tryptophan-tyrosine permease family protein	gi152972331	probable aromatic amino acid transporter
KPK_0308	Ccm domain protein	gi152972313	hypothetical protein
KPK_0321	conserved hypothetical protein	gi152972301	hypothetical protein
KPK_0352	conserved hypothetical protein	gi152972272	yrfB hypothetical protein
KPK_0395	peptidase, A24 (type IV prepilin peptidase) family	gi152972229	gspO bifunctional prepilin peptidase: leader peptidase N-methyltransferase part of general secretion pathway (GSP)
KPK_0454	3-dehydroquinate dehydratase, type II (aroQ) [4.2.1.10]	gi152972176	hypothetical protein
KPK_0478	transcriptional regulator, GntR family	gi152972157	putative regulatory protein gntR family
KPK_0479	transcriptional regulator, GntR family	gi152972156	putative regulatory protein gntR family
KPK_0480	transporter, divalent anion:Na+ symporter (DASS) family	gi152972155	putative cation transporter
KPK_0483	oxaloacetate decarboxylase gamma subunit (oadG_2) [4.1.1.3]	gi152968613	dcoC Oxalacetate decarboxylase: gamma chain
KPK_0484	oxaloacetate decarboxylase alpha subunit (oadA_2) [4.1.1.3]	gi152968612	putative oxalacetate decarboxylase subunit alpha
KPK_0485	oxaloacetate decarboxylase beta subunit (oadB_2) [4.1.1.3]	gi152968611	dcoB Oxalacetate decarboxylase: beta chain
KPK_0486	conserved hypothetical protein	gi152972149	hypothetical protein
KPK_0499	transporter, major facilitator family	gi152972136	putative transport protein
KPK_0538	conserved domain protein	gi152972098	hypothetical protein
KPK_0540	hypothetical protein	gi152972096	hypothetical protein
KPK_0575	putative lipoprotein	gi152972051	hypothetical protein
KPK_0576	putative lipoprotein	gi152972050	periplasmic protein
KPK_0615	dihydroxyacetone kinase [2.7.1.29]	gi152972014	dhaK putative dihydroxyacetone kinase N-terminal domain
KPK_0621	cob(I)yrinic acid a,c-diamide adenosyltransferase [2.5.1.17]	gi152972008	orfW hypothetical protein
KPK_0625	conserved hypothetical protein	gi152972006	orfY hypothetical protein
KPK_0626	glycerol dehydratase, large subunit (dhaB) [4.2.1.30]	gi152972005	dhaB1 glycerol dehydratase
KPK_0627	glycerol dehydratase, medium subunit (dhaC) [4.2.1.30]	gi152972004	dhaB2 glycerol dehydratase
KPK_0628	glycerol dehydratase, small subunit (dhaE)	gi152972003	dhaB3 glycerol dehydratase
KPK_0629	glycerol dehydratase reactivation factor, large subunit (dhaF)	gi152972002	orfZ glycerol dehyrdratase activator
KPK_0630	glycerol uptake facilitator protein GlpF homolog	gi152972001	glpF putative major Intrinsic Protein channel glycerol diffusion
KPK_0632	putative HdeD protein	gi152971999	hdeD hypothetical protein
KPK_0636	hdeB family protein	gi152971995	hdeB hypothetical protein
KPK_0637	putative lipoprotein	gi152971994	hypothetical protein
KPK_0649	urease accessory protein UreG (ureG)	gi152971987	ureG urease accessory protein ureG
KPK_0650	urease accessory protein UreF (ureF)	gi152971986	ureF Urease accessory protein ureF
KPK_0651	urease accessory protein UreE (ureE)	gi152971985	ureE Urease accessory protein ureE
KPK_0652	urease, alpha subunit (ureC) [3.5.1.5]	gi152971984	Urease alpha subunit (Urea amidohydrolase)
KPK_0653	urease, beta subunit (ureB) [3.5.1.5]	gi152971983	Urease beta subunit (Urea amidohydrolase)
KPK_0654	urease, gamma subunit (ureA) [3.5.1.5]	gi152971982	Urease gamma subunit (Urea amidohydrolase gamma subunit)
KPK_0655	urease accessory protein UreD (ureD)	gi152971981	ureD Urease accessory protein ureD
KPK_0684	transcriptional regulator, AraC family	gi152971955	ygiV hypothetical protein
KPK_0697	dienelactone hydrolase family protein	gi152971938	putative enzyme
KPK_0700	conserved hypothetical protein	gi152971935	hypothetical protein
KPK_0703	aminotransferase, classes I and II	gi152971932	putative aminotransferase
KPK_0704	hypothetical protein	gi152971931	hypothetical protein
KPK_0705	conserved hypothetical protein	gi152971930	hypothetical protein
KPK_0706	oxidoreductase, short chain dehydrogenase-reductase family	gi152971929	hypothetical protein
KPK_0707	transcriptional regulator, LysR family	gi152971928	yhcS putative transcriptional regulator (LysR family)
KPK_0708	putative cystathionine beta-lyase	gi152971927	metB putative cystathionine gamma-synthase
KPK_0709	putative cystathionine beta-synthase	gi152971926	putative pyridoxal-5'-phosphate-dependent enzyme beta subunit
KPK_0739	porin D (oprD) [3.4.21.-]	gi152971877	putative outer membrane protein
KPK_0763	suppressor for copper-sensitivity D (scsD)	gi152971853	scsD Suppression of copper sensitivity: lipoprotein modification in lgt mutants of E. coli
KPK_0764	suppressor for copper-sensitivity C (scsC)	gi152971852	scsC Suppression of copper sensitivity protein
KPK_0765	suppressor for copper-sensitivity B (scsB)	gi152971851	scsB Suppression of copper sensitivity protein
KPK_0766	suppressor for copper-sensitivity A (scsA)	gi152971850	scsA Suppression of copper sensitivity: putative copper binding protein
KPK_0767	hypothetical protein	gi152971849	hypothetical protein
KPK_0769	transcriptional regulator, RpiR family	gi152971847	putative regulator
KPK_0790	transcriptional regulator, LysR family	gi152971832	putative bacterial regulatory protein LysR
KPK_0791	carboxymuconolactone decarboxylase family protein	gi152971831	putative carboxymuconolactone decarboxylase
KPK_0794	conserved hypothetical protein	gi152971828	putative superoxide dismutase iron
KPK_0795	transcriptional regulator, LysR family	gi152971827	putative transcriptional regulator (LysR family)
KPK_0797	conserved hypothetical protein	gi152971826	hypothetical protein
KPK_0798	YciL domain protein	gi152971825	hypothetical protein
KPK_0802	amino acid-peptide transporter	gi152971821	hypothetical protein
KPK_0810	putative cyclic diguanylate phosphodiesterase	gi152971813	putative fimbrial protein
KPK_0828	transcriptional regulator, MarR family	gi152971802	putative bacterial regulatory protein MarR
KPK_0829	transporter, Ni2+-Co2+ transporter (NiCoT) family	gi152971803	hypothetical protein
KPK_0830	putative membrane protein	gi152971800	hypothetical protein
KPK_0831	conserved hypothetical protein	gi152971799	hypothetical protein
KPK_0832	mrkF protein (mrkF)	gi152971798	putative fimbrial-like protein
KPK_0835	fimbrial protein	gi152971795	putative fimbrial-like protein
KPK_0836	fimbrial protein	gi152971794	putative fimbrial-like protein
KPK_0837	cyclic diguanylate phosphodiesterase (EAL) domain protein	gi152971793	hypothetical protein
KPK_0838	transcriptional regulator, LuxR family	gi152971792	putative bacterial regulatory protein LuxR
KPK_0842	putative membrane protein	gi152971789	rnfA Na(+)-translocating NADH-quinone reductase subunit E
KPK_0843	transcriptional regulator, LysR family	gi152971788	ybbS putative transcriptional regulator (LysR family)
KPK_0845	putative oligogalacturonate-specific porin	gi152971786	yjhA hypothetical protein
KPK_0846	oligogalacturonate lyase (ogl) [4.2.2.6]	gi152971785	tolB translocation protein TolB precursor
KPK_0849	sugar binding transcriptional regulator, LacI family	gi152971782	putative bacterial regulatory protein LacI
KPK_0852	beta-fructofuranosidase (cscA) [3.2.1.26]	gi152971780	putative glycoside hydrolase family 32
KPK_0853	putative glycoporin RfaY	gi152971779	putative outer membrane protein
KPK_0854	oligogalacturonide ABC transporter, periplasmic pectic oligomer-binding protein (togB)	gi152971778	putative ABC transporter periplasmic binding protein
KPK_0855	oligogalacturonide ABC transporter, ATP-binding protein (togA)	gi152971777	putative ATP-binding component of a transport system
KPK_0856	oligogalacturonide ABC transporter, permease protein TogN (togN)	gi152971776	putative binding-protein-dependent transport systems inner membrane component
KPK_0857	oligogalacturonide ABC transporter, permease protein TogM (togM)	gi152971775	putative inner membrane permease of oligogalacturonide ABC transporter
KPK_0859	pectin degradation protein KdgF (kdgF)	gi152971774	hypothetical protein
KPK_0864	PTS system, lactose-cellobiose family IIC component [2.7.1.69]	gi152971769	putative phosphotransferase system EIIC
KPK_0865	glycosyl hydrolase, family 1	gi152971768	putative glycoside hydrolase family 1
KPK_0868	acetyltransferase, GNAT family	gi152971766	putative acyltransferase
KPK_0888	hypothetical protein	gi152971746	hypothetical protein
KPK_0891	L-threonine-O-3-phosphate decarboxylase (cobD) [4.1.1.81]	gi152971743	cobD putative aminotransferase in cobalamin synthesis
KPK_0892	propanediol utilization protein PduX (pduX)	gi152971742	pduX Propanediol utilization
KPK_0894	propanediol utilization protein PduV (pduV)	gi152971740	pduV Propanediol utilization
KPK_0896	propanediol utilization protein PduT (pduT)	gi152971738	pduT Propanediol utilization: polyhedral bodies
KPK_0897	propanediol utilization protein PduS (pduS)	gi152971737	pduS Propanediol utilization: polyhedral bodies
KPK_0898	propanediol utilization protein PduQ (pduQ)	gi152971736	pduQ Propanediol utilization: propanol dehydrogenase
KPK_0900	propanediol utilization protein, PduO (pduO)	gi152971734	pduO Propanediol utilization: B12 related
KPK_0902	propanediol utilization protein PduM (pduM)	gi152971732	pduM Propanediol utilization
KPK_0903	propanediol utilization protein PduL (pduL)	gi152971731	pduL Propanediol utilization
KPK_0904	propanediol utilization protein PduK (pduK)	gi152971730	pduK Propanediol utilization: polyhedral bodies
KPK_0906	propanediol utilization protein PduH (pduH)	gi152971728	pduH Propanediol utilization: diol dehydratase reactivation
KPK_0907	propanediol utilization diol dehydratase reactivation protein (pduG)	gi152971727	pduG Propanediol utilization: diol dehydratase reactivation
KPK_0908	propanediol utilization dehydratase, small subunit (pduE)	gi152971726	pduE Propanediol utilization: dehydratase small subunit
KPK_0909	propanediol utilization dehydratase, medium subunit (pduD)	gi152971725	pduD Propanediol utilization: dehydratase medium subunit
KPK_0910	propanediol utilization dehydratase, large subunit (pduC) [4.2.1.30]	gi152971724	pduC Propanediol utilization: dehydratase large subunit
KPK_0911	propanediol utilization protein PduB (pduB)	gi152971723	pudB Propanediol utilization: polyhedral bodies
KPK_0912	propanediol utilization protein PduA (pduA)	gi152971722	pduA Propanediol utilization: polyhedral bodies
KPK_0914	propanediol diffusion facilitator (pduF)	gi152971721	pduF Propanediol utilization: propanediol diffusion facilitator
KPK_0915	regulatory protein PocR (pocR)	gi152971720	pocR hypothetical protein
KPK_0916	cobyrinic acid a,c-diamide synthase (cobB) [6.3.1.-]	gi152971719	cbiA hypothetical protein
KPK_0917	cobalamin biosynthesis protein CbiB (cbiB) [6.3.1.10]	gi152971718	cibB hypothetical protein
KPK_0918	precorrin-8X methylmutase (cobH) [5.4.1.2]	gi152971717	cbiC hypothetical protein
KPK_0919	cobalamin biosynthesis protein CbiD (cbiD)	gi152971716	cbiD hypothetical protein
KPK_0920	precorrin-6y C5,15-methyltransferase (decarboxylating), CbiE subunit (cbiE) [2.1.1.132]	gi152971715	cbiE hypothetical protein
KPK_0921	precorrin-6Y C5,15-methyltransferase (decarboxylating), CbiT subunit (cbiT) [2.1.1.132]	gi152971714	cbiT hypothetical protein
KPK_0922	precorrin-4 C11-methyltransferase (cobM) [2.1.1.133]	gi152971713	cbiF hypothetical protein
KPK_0923	cobalamin biosynthesis protein CbiG (cbiG)	gi152971712	cbiG hypothetical protein
KPK_0924	precorrin-3B C17-methyltransferase (cobJ) [2.1.1.131]	gi152971711	cbiH hypothetical protein
KPK_0925	precorrin-6x reductase (cobK) [1.3.1.54]	gi152971710	cbiJ hypothetical protein
KPK_0926	sirohydrochlorin cobaltochelatase (cbiK) [4.99.1.3]	gi152971709	cbiK hypothetical protein
KPK_0927	precorrin-2 C20-methyltransferase (cobI) [2.1.1.130]	gi152971708	cbiL hypothetical protein
KPK_0928	cobalamin biosynthesis protein CbiM (cbiM)	gi152971707	cbiM hypothetical protein
KPK_0929	cobalt transport protein (cbiN)	gi152971706	cbiN hypothetical protein
KPK_0930	cobalt ABC transporter, permease protein (cbiQ)	gi152971705	cboQ hypothetical protein
KPK_0931	cobalt ABC transporter, ATP-binding protein (cbiO)	gi152971704	cbiO hypothetical protein
KPK_0932	cobyric acid synthase CobQ (cobQ) [6.3.5.10]	gi152971703	cbiP hypothetical protein
KPK_0935	type VI secretion system lysozyme-related protein	gi152971700	hypothetical protein
KPK_0936	type VI secretion lipoprotein, VC_A0113 family	gi152970795	hypothetical protein
KPK_0937	type VI secretion protein, VC_A0111 family	gi152971699	hypothetical protein
KPK_0938	type VI secretion protein, VC_A0110 family (vasA)	gi152971698	hypothetical protein
KPK_0939	ImcF domain protein	gi152971694	hypothetical protein
KPK_0944	type VI secretion system Vgr family protein	gi152971689	hypothetical protein
KPK_0945	OmpA domain protein	gi152971688	hypothetical protein
KPK_0946	type IV-VI secretion system protein, DotU family	gi152969878	hypothetical protein
KPK_0947	conserved hypothetical protein	gi152971687	hypothetical protein
KPK_0971	sigma-54 dependent transcriptional regulator-ABC transporter, substrate-binding protein, aliphatic sulfonates family	gi152971670	putative transcriptional regulator
KPK_0974	FAD-dependent oxidoreductase	gi152971668	putative oxidoreductase
KPK_0977	ABC transporter, permease protein	gi152971666	putative ABC-type metal ion transport system permease component
KPK_0978	ABC transporter, periplasmic substrate-binding protein	gi152971665	putative ABC-type metal ion transport system periplasmic component/surface antigen
KPK_0979	transporter, major facilitator family	gi152971664	putative general substrate transporter
KPK_1000	NAD dependent epimerase-dehydratase family	gi152971644	hemolysin F
KPK_1008	siroheme synthase (cysF) [2.1.1.107 1.3.1.76 4.99.1.4]	gi152971637	cysG siroheme synthetase
KPK_1021	conserved hypothetical protein	gi152971624	putative cytoplasmic protein
KPK_1022	transporter, major facilitator family	gi152971623	putative permease
KPK_1023	transcriptional regulator, LysR family	gi152971622	putative transcriptional regulators LysR family
KPK_1024	transcriptional regulator HosA (hosA)	gi152971621	putative transcriptional regulator
KPK_1026	4-hydroxybenzoate decarboxylase, subunit C (kpdC) [4.1.1.61]	gi152971619	putative 3-polyprenyl-4-hydroxybenzoate decarboxylase and related decarboxylase
KPK_1027	4-hydroxybenzoate decarboxylase, subunit D (kpdD) [4.1.1.61]	gi152971618	putative cytoplasmic protein
KPK_1031	hemin ABC transporter, ATP-binding protein (hmuV) [3.6.3.-]	gi152971613	ATP-binding component of hydroxymate-dependent iron transport
KPK_1032	hemin ABC transporter, permease protein (hmuU)	gi152971612	vtamin B12-transporter permease
KPK_1033	hemin ABC transporter, periplasmic hemin-binding protein (hmuT)	gi152971611	vitamin B12-transporter protein BtuF
KPK_1034	hemin transport protein HmuS (hmuS)	gi152971610	S-adenosylmethionine-dependent methyltransferase
KPK_1035	TonB-dependent receptor	gi152971609	outer membrane porin receptor for ferric enterobactin and colicins B and D
KPK_1036	selT-selW-selH selenoprotein domain protein	gi152971608	hypothetical protein
KPK_1037	thiamine pyrophosphate enzyme	gi152971607	acetolactate synthase III large subunit
KPK_1038	transporter, auxin efflux carrier family	gi152971606	putative receptor protein
KPK_1039	transcriptional regulator, LysR family	gi152971605	putative transcriptional regulator LYSR-type
KPK_1041	iron ABC transporter, permease protein AfeD (afeD)	gi152971603	sitD iron transporter: fur regulated
KPK_1042	iron ABC transporter, permease protein AfeC (afeC)	gi152971602	sitC iron transporter: fur regulated
KPK_1043	iron ABC transporter, ATP-binding protein (afeB)	gi152971601	sitB iron transporter: fur regulated
KPK_1044	iron ABC transporter, periplasmic iron-binding protein (afeA)	gi152971600	sitA iron transporter: fur regulated
KPK_1045	sugar binding transcriptional regulator, LacI family	gi152971599	repressor of galETK operon
KPK_1047	PTS system, lactose-cellobiose specific IIA subunit [2.7.1.-]	gi152971597	PEP-dependent phosphotransferase enzyme III
KPK_1048	PTS system, lactose-cellobiose family IIC subunit [2.7.1.69]	gi152971596	PEP-dependent phosphotransferase enzyme II
KPK_1049	PTS system, lactose-cellobiose specific IIB subunit	gi152971595	PEP-dependent phosphotransferase enzyme IV
KPK_1050	PTS system, lactose-cellobiose family IIC component [2.7.1.69]	gi152971594	PEP-dependent phosphotransferase enzyme II
KPK_1051	porin, LamB family	gi152971593	maltoporin precursor
KPK_1052	glycosyl hydrolase, family 5	gi152971592	hypothetical protein
KPK_1053	glycosyl hydrolase, family 1	gi152971591	phospho-beta-glucosidase B cryptic
KPK_1068	conserved hypothetical protein	gi152971575	hypothetical protein
KPK_1075	high-affinity nickel transport protein (hoxN)	gi152971569	putative high-affinity nickel-transporter
KPK_1076	transporter, major facilitator family	gi152973249	hpaX 4-hydroxyphenylacetate catabolism
KPK_1092	cation ABC transporter, ATP-binding protein	gi152971557	putative ABC transporter ATP-binding protein
KPK_1093	cation ABC transporter, permease protein	gi152971556	putative ABC transporter membrane protein
KPK_1094	cation ABC transporter, periplasmic cation-binding protein	gi152971555	putative periplasmic solute binding protein
KPK_1105	phospholipid-binding domain protein	gi152971549	hypothetical protein
KPK_1110	2-isopropylmalate synthase (leuA_2) [2.3.3.13]	gi152971543	putative isopropylmalate/homocitrate/citramalate synthase
KPK_1111	putative transcriptional regulator, AraC family	gi152971544	putative helix-turn-helix AraC type
KPK_1124	carboxymuconolactone decarboxylase family protein	gi152971530	hypothetical protein
KPK_1125	transcriptional regulator, GntR family-aminotransferase family protein	gi152971529	putative bacterial regulatory protein GntR
KPK_1133	beta-hydroxylase, aspartyl-asparaginyl family [1.14.11.16]	gi152971524	hypothetical protein
KPK_1136	transcriptional regulator, LysR family	gi152971520	yafC putative transcriptional regulator (LysR family)
KPK_1138	sigma-54 dependent transcriptional regulator	gi152971519	prpR putative helix-turn-helix Fis-type
KPK_1142	fimbrial protein	gi152971517	fim putative fimbrial-like protein
KPK_1146	gram-negative pili assembly chaperone protein	gi152971512	fim probable pilin chaperone
KPK_1147	fimbrial protein	gi152971514	fim putative fimbrial-like protein
KPK_1148	fimbrial protein	gi152971511	fimA major type 1 subunit fimbrin (pilin)
KPK_1149	prephenate dehydratase-arogenate dehydratase (pheC) [4.2.1.51 4.2.1.91]	gi152971509	hypothetical protein
KPK_1150	putative membrane protein	gi152971508	putative transport protein
KPK_1151	oxidoreductase, short chain dehydrogenase-reductase family	gi152971507	putative short-chain dehydrogenase/reductase
KPK_1153	class II aldolase-adducin domain protein	gi152971505	L-fuculose phosphate aldolase
KPK_1154	amino acid ABC transporter, permease protein-ATP-binding protein	gi152971504	glutamine ABC transporter ATP-binding component
KPK_1155	amino acid ABC transporter, periplasmic amino acid-binding protein	gi152971503	putative bacterial extracellular solute-binding protein family 3
KPK_1156	oxidoreductase, 2OG-Fe(II) oxygenase family	gi152971502	putative oxidoreductase
KPK_1157	AP endonuclease, family 2	gi152971501	putative xylose isomerase-like protein
KPK_1158	agmatinase SpeB homolog [3.5.3.11]	gi152971500	putative arginase/agmatinase/formiminoglutamase
KPK_1159	transcriptional regulator, LysR family	gi152971499	putative bacterial regulatory protein LysR
KPK_1161	putative transcriptional regulator	gi152971498	putative transcriptional regulator
KPK_1162	RND family multidrug efflux permease protein OqxB (oqxB)	gi152971497	integral transmembrane protein acridine resistance
KPK_1163	RND multidrug efflux membrane fusion protein OqxA (oqxA)	gi152971496	putative secretion protein HlyD
KPK_1165	conserved hypothetical protein	gi152971494	hypothetical protein
KPK_1166	transcriptional regulator, LysR family	gi152971493	putative transcriptional regulator (LysR family)
KPK_1167	conserved hypothetical protein	gi152971492	hypothetical protein
KPK_1168	cupin domain protein	gi152969692	hypothetical protein
KPK_1171	NAD dependent epimerase-dehydratase family	gi152969740	oxidoreductase
KPK_1192	conserved hypothetical protein	gi152971455	hypothetical protein
KPK_1193	PepSY-associated membrane protein	gi152971454	putative iron-regulated membrane protei
KPK_1201	SMP-30-gluconolactonase-LRE family protein	gi152971448	putative cytoplasmic protein
KPK_1251	conserved hypothetical protein	gi152971399	ycjP putative transport protein (ABC superfamily membrane)
KPK_1252	transporter, Ni2+-Co2+ transporter (NiCoT) family	gi152971398	yohM putative transmembrane protein
KPK_1253	putative membrane protein	gi152971397	ynfA hypothetical protein
KPK_1266	putative membrane protein	gi152971384	hypothetical protein
KPK_1267	conserved hypothetical protein	gi152971383	hypothetical protein
KPK_1280	oxidoreductase, NAD-binding	gi152971367	hypothetical protein
KPK_1300	transcriptional regulator, LysR family	gi152971361	putative transcriptional regulator (LysR family)
KPK_1306	glycosyl hydrolase, family 88 [3.2.1.-]	gi152970936	putative cytoplasmic protein
KPK_1307	putative oligogalacturonide transporter	gi152970945	putative oligogalacturonide transporter
KPK_1312	beta-glucoside kinase (bglK) [2.7.1.85]	gi152971354	putative beta-glucoside kinase
KPK_1341	ethanolamine utilization protein EutS	gi152971327	ypfE putative carboxysome structural protein ethanol utilization
KPK_1346	ethanolamine utilization protein EutM (eutM)	gi152971322	cchA detox protein
KPK_1347	ethanolamine utilization protein (eutN)	gi152971321	cchB detox protein
KPK_1348	ethanolamine utilization protein EutE (eutE)	gi152971320	eutE ethanolamine utilization protein
KPK_1369	Yybh protein	gi152971299	hypothetical protein
KPK_1371	putative transcriptional regulator PtsJ	gi152971298	putative regulatory protein
KPK_1373	conserved hypothetical protein	gi152971296	hypothetical protein
KPK_1400	indole-3-pyruvate decarboxylase (ipdC) [4.1.1.74]	gi152971277	putative pyruvate decarboxylase
KPK_1406	cytidine-deoxycytidylate deaminase family protein	gi152971270	putative adenosine deaminase
KPK_1407	conserved domain protein	gi152971268	hypothetical protein
KPK_1409	conserved hypothetical protein	gi152971267	hypothetical protein
KPK_1428	transcriptional regulator, GntR family	gi152970236	putative transcriptional regulator
KPK_1429	PTS system, lactose-cellobiose specific IIB subunit	gi152972849	putative phosphotransferase system lactose/cellobiose-specific IIB subunit
KPK_1431	PTS system, lactose-cellobiose specific IIA subunit	gi152970375	putative phosphotransferase system PTS lactose/cellobiose-specific IIA subunit
KPK_1443	3-octaprenyl-4-hydroxybenzoate carboxy-lyase (ubiX) [4.1.1.-]	gi152971239	ubiX 3-octaprenyl-4-hydroxybenzoate carboxy-lyase
KPK_1451	acetyltransferase, GNAT family	gi152971233	putative acetyltransferase
KPK_1495	outer membrane protein, YfaZ	gi152971193	yfaZ putative porin
KPK_1506	hypothetical protein	gi152968857	yeiE putative transcriptional regulator (LysR familiy)
KPK_1521	inorganic anion transporter, sulfate permease (SulP) family	gi152971168	putative sulfate transporter
KPK_1522	magnesium transporter (mgtE)	gi152971169	putative MgtE integral membrane region
KPK_1525	putative membrane protein	gi152971165	putative transport protein
KPK_1527	conserved hypothetical protein	gi152970562	hypothetical protein
KPK_1539	transcriptional regulator, DeoR family	gi152971161	putative DEOR-type transcriptional regulator
KPK_1540	hydrolase YffH (yffH) [3.1.-.-]	gi152971160	conserved protein MutT-like protein
KPK_1541	beta-lactamase [3.5.2.6]	gi152971159	putative beta-lactamase
KPK_1542	transcriptional regulator, LysR family	gi152971158	putative transcriptional regulator (LysR family)
KPK_1558	mannonate dehydratase (uxuA) [4.2.1.8]	gi152971143	putative mannonate dehydratase
KPK_1577	transcriptional regulator GalS (galS)	gi152971128	galS mgl repressor galactose operon inducer
KPK_1588	carbohydrate-selective porin, OprB family	gi152971119	putative carbohydrate-selective porin
KPK_1591	6-phospho-beta-glucosidase BglB (bglB) [3.2.1.86]	gi152971116	putative phospho-beta-glucosidase
KPK_1593	efflux transporter, outer membrane factor (OMF) lipoprotein, NodT family	gi152971115	yohG putative channel/filament proteins
KPK_1597	putative phosphinothricin N-acetyltransferase	gi152971109	hypothetical acetyltransferase
KPK_1609	acetyltransferase, GNAT family	gi152971097	hypothetical protein
KPK_1612	inorganic anion transporter, sulfate permease (SulP) family	gi152971094	yicO putataive xanthine/uracil/vitamin C permease
KPK_1613	transcriptional regulator, LysR family	gi152971095	yeaT putative transcriptional regulator (LysR family)
KPK_1614	putative adenine deaminase	gi152971093	ade putataive amidohydrolase
KPK_1615	putative universal stress family protein	gi152971091	uspA universal stress protein A
KPK_1616	transcriptional regulator, LysR family	gi152971092	yfeR putative transcriptional regulator (LysR family)
KPK_1621	D-arabitol transcriptional repressor DalR (dalR)	gi152971083	putative transcriptional regulator sorC family
KPK_1622	D-arabinitol 4-dehydrogenase (dalD) [1.1.1.11]	gi152971082	D-arabinitol dehydrogenase
KPK_1623	xylulokinase (xylB_2) [2.7.1.17]	gi152971081	xylulokinase
KPK_1624	D-arabinitol transporter (dalT)	gi152971080	D-arabinitol transporter
KPK_1625	HAD hydrolase, family IA	gi152971079	putative enzyme
KPK_1626	mandelate racemase-muconate lactonizing enzyme family protein	gi152971078	putative mandelate racemase / muconate lactonizing enzyme
KPK_1627	ABC transporter, periplasmic substrate-binding protein	gi152971077	putative ABC transport system periplasmic binding protein
KPK_1630	ABC transporter, ATP-binding protein	gi152971074	dipeptide transport protein (ABC superfamily atp_bind)
KPK_1631	ABC transporter, ATP-binding protein	gi152971073	dipeptide transport protein (ABC superfamily atp_bind)
KPK_1640	transporter, dicarboxylate-amino acid:cation (Na+ or H+) symporter (DAACS) family	gi152971064	glutamate-aspartate symport protein
KPK_1641	hypothetical protein	gi152971063	putative positive transcription regulator
KPK_1643	DNA-binding response regulator	gi152971062	putative response regulator receiver
KPK_1644	sensor histidine kinase	gi152971061	putative signal transduction histidine kinase
KPK_1652	PAP2 family protein	gi152971053	Putative acid phosphatase
KPK_1654	conserved hypothetical protein	gi152971052	wzi hypothetical protein
KPK_1672	putative uridine diphosphate galacturonate 4-epimerase	gi152971031	uge uridine diphosphate galacturonate 4-epimerase
KPK_1678	ABC transporter, ATP-binding protein	gi152971024	O-antigen export - NBD component
KPK_1716	putative transcriptional regulator	gi152971010	hypothetical protein
KPK_1717	translation elongation factor G (fusA_2)	gi152971009	fusA elongation factor EF-2
KPK_1724	putative nicotinate-nucleotide--dimethylbenzimidazole phosphoribosyltransferase	gi152971002	cobT nicotinate-nucleotide--dimethylbenzimidazole phosphoribosyltransferase
KPK_1725	putative adenosylhomocysteinase	gi152971001	putative S-adenosylhomocysteine hydrolase
KPK_1727	malonate-semialdehyde dehydrogenase (acetylating) (msaD) [1.2.1.18]	gi152971000	putative 4-oxalocrotonate tautomerase
KPK_1728	conserved hypothetical protein	gi152970998	putative lipoate-protein ligase A
KPK_1729	transcriptional regulator, LysR family	gi152970999	putative transcriptional regulator (LysR family)
KPK_1731	conserved hypothetical protein	gi152970995	hypothetical protein
KPK_1732	diguanylate cyclase-cyclic diguanylate phosphodiesterase	gi152970994	hypothetical protein
KPK_1734	conserved hypothetical protein	gi152970992	hypothetical protein
KPK_1735	transcriptional regulator, LysR family	gi152970991	putative bacterial regulatory protein LysR
KPK_1737	hydrolase, alpha-beta fold family	gi152970990	putative non-heme chloroperoxidase
KPK_1738	conserved hypothetical protein	gi152970988	hypothetical protein
KPK_1739	GAF domain-diguanylate cyclase (GGDEF) domain protein	gi152970989	hypothetical protein
KPK_1747	conserved hypothetical protein	gi152970984	putative lysophospholipase
KPK_1749	transcriptional regulator, TetR family	gi152970981	putative bacterial regulatory protein TetR
KPK_1787	phage-conjugal plasmid C-4 type zinc finger protein, TraR family	gi152973352	putative prophage protein
KPK_1788	conserved hypothetical protein	gi152973173	hypothetical protein
KPK_1789	transcriptional regulator, AlpA family	gi152973175	hypothetical protein
KPK_1799	integrase	gi152973158	int putative phage integrase
KPK_1800	transcriptional regulator, LysR family	gi152970014	putative transcriptional regulator (LysR family)
KPK_1803	permease, cytosine-purine, uracil, thiamine, allantoin family	gi152969840	putative allantoin permease
KPK_1804	conserved hypothetical protein	gi152970015	hypothetical protein
KPK_1805	endoribonuclease L-PSP family protein	gi152970016	putative endoribonuclease
KPK_1807	putative acetylornithine deacetylase	gi152970017	putative peptidic bond hydrolase
KPK_1817	transcriptional regulator, LysR family	gi152970976	putative transcriptional regulator (LysR family)
KPK_1821	amino acid ABC transporter, permease protein	gi152970451	glutamate/aspartate transport protein (ABC superfamily membrane)
KPK_1823	amino acid ABC transporter, ATP-binding protein	gi152970450	putative ATP-binding component of a transport system
KPK_1824	amidohydrolase family protein	gi152970454	putative peptidase
KPK_1881	ribose-galactose isomerase family protein	gi152970947	ribose-5-phosphate isomerase B
KPK_1882	transporter, major facilitator family	gi152970946	putative transport protein (MFS family)
KPK_1884	oligogalacturonide transporter TogT (togT)	gi152970937	putative oligogalacturonide transporter
KPK_1918	sodium:citrate symporter family protein	gi152968636	citrate/acetate antiporter
KPK_1946	transporter, major facilitator family	gi152970891	yebQ putative transport protein
KPK_1979	conserved hypothetical protein	gi152970861	hypothetical protein
KPK_1992	ferrioxamine receptor (foxA)	gi152970851	putative ferrioxamine receptor
KPK_1996	conserved hypothetical protein	gi152970849	hypothetical protein
KPK_1997	conserved hypothetical protein	gi152970848	hypothetical protein
KPK_1998	transglutaminase family protein	gi152970847	hypothetical protein
KPK_1999	conserved hypothetical protein	gi152970846	hypothetical protein
KPK_2006	fatty acid desaturase	gi152970845	putative fatty acid desaturase
KPK_2016	propionate kinase (tdcD) [2.7.2.15]	gi152970840	tdcD hypothetical protein
KPK_2018	hydrophobic amino acid ABC transporter, periplasmic amino acid-binding protein	gi152970838	livJ high-affinity branched-chain amino acid transport protein (ABC superfamily peri_bind)
KPK_2019	hydrophobic amino acid ABC transporter, permease protein	gi152970837	livH high-affinity branched-chain amino acid transport protein (ABC superfamily membrane)
KPK_2020	hydrophobic amino acid ABC transporter, permease protein	gi152970836	livM high-affinity branched-chain amino acid transport
KPK_2021	hydrophobic amino acid ABC transporter, ATP-binding protein	gi152970835	livG ATP-binding component of high-affinity branched-chain amino acid transport system
KPK_2022	hydrophobic amino acid ABC transporter, ATP-binding protein	gi152970834	livF ATP-binding component of leucine transport
KPK_2024	putative phosphoenolpyruvate carboxykinase (ATP)	gi152970832	pckA phosphoenolpyruvate carboxykinase
KPK_2025	acetyltransferase, GNAT family	gi152970831	putative acetyltransferase
KPK_2026	transcriptional regulator, LysR family	gi152970830	putative bacterial regulatory protein LysR
KPK_2027	citrate:proton symporter (citH)	gi152970829	putative permease of the major facilitator superfamily
KPK_2029	ABC transporter, periplasmic substrate-binding protein	gi152970828	molybdate transport protein (ABC superfamily peri_bind)
KPK_2030	cold-shock DNA-binding domain protein	gi152970826	cold shock protein E
KPK_2031	pseudouridine synthase, RluA family [5.4.99.-]	gi152970825	putative ribosomal large subunit pseudouridine synthase A
KPK_2037	transporter, major facilitator family	gi152970244	major facilitator family transporter
KPK_2041	conserved hypothetical protein	gi152970822	hypothetical protein
KPK_2043	OmpA domain protein	gi152970821	hypothetical protein
KPK_2046	type VI secretion system Vgr family protein	gi152970820	hypothetical protein
KPK_2048	IS903, transposase	gi152969899	putative transposase IS4
KPK_2052	ImcF-related family protein	gi152970798	hypothetical protein
KPK_2053	conserved hypothetical protein	gi152970797	hypothetical protein
KPK_2054	type VI secretion protein, VC_A0111 family	gi152970796	hypothetical protein
KPK_2057	ImpA domain protein	gi152970794	hypothetical protein
KPK_2058	putative periplasmic sugar-binding protein	gi152969080	putative periplasmic binding protein
KPK_2059	hypothetical protein	gi152970791	hypothetical protein
KPK_2063	transcriptional regulator, MerR family-albicidin resistance protein	gi152970787	putative albicidin resistance protein
KPK_2078	conserved hypothetical protein	gi152970773	hypothetical protein
KPK_2081	nitrate regulatory protein (nasR)	gi152970771	nitrate regulatory protein
KPK_2083	nitrate ABC transporter, periplasmic nitrate-binding protein (nasF)	gi152970770	nasF nitrate transporter component NasF
KPK_2084	nitrate ABC transporter, permease protein (nasE)	gi152970769	nasE putative nitrate transporter component NasE
KPK_2085	nitrate ABC transporter, ATP-binding protein (nasD)	gi152970768	nasD putative nitrate transport protein nasD
KPK_2087	nitrate reductase (nasA) [1.7.99.4]	gi152970766	putative nitrate reductase
KPK_2099	transcriptional regulator, AsnC family	gi152970756	putative regulator for leucine (or lrp) regulon and high-affinity branched-chain amino acid transport system
KPK_2118	transporter, cation channel family	gi152970741	kch putative potassium channel protein
KPK_2121	conserved hypothetical protein	gi152970737	hypothetical protein
KPK_2137	conserved hypothetical protein	gi152970730	hypothetical protein
KPK_2145	endoribonuclease L-PSP family protein	gi152970722	putative translation initiation inhibitor
KPK_2146	FAD-dependent oxidoreductase	gi152970721	putative glycine/D-amino acid oxidases (deaminating)
KPK_2147	transcriptional regulator, LysR family	gi152970720	putative LysR family transcriptional regulator
KPK_2148	citrate transporter family protein	gi152970719	putative H+/gluconate symporter and related permeases
KPK_2165	hypothetical protein	gi152970704	hypothetical protein
KPK_2167	conserved hypothetical protein	gi152970702	hypothetical protein
KPK_2168	cobalamine-independent methonine synthase [2.1.1.-]	gi152970701	putative 5-methyltetrahydropteroyltriglutamate-homocysteine methyltransferase
KPK_2170	iron ABC transporter, ATP-binding protein	gi152970700	ATP-binding component of citrate-dependent iron(III) transport protein
KPK_2171	iron ABC transporter, permease protein	gi152970699	iron ABC transporter permease protein putative
KPK_2172	iron ABC transporter, periplasmic iron-binding protein	gi152970698	putative ABC transporter periplasmic solute-binding protein
KPK_2173	transcriptional regulator, LysR family	gi152970697	putative transcriptional regulator (LysR family)
KPK_2174	3-beta hydroxysteroid dehydrogenase-isomerase family protein	gi152970696	hypothetical protein
KPK_2175	transcriptional regulator, TetR family	gi152970695	putative bacterial regulatory protein TetR
KPK_2176	efflux transporter, RND family, MFP subunit	gi152970694	putative HlyD-family secretion protein
KPK_2177	RND transporter, hydrophobe-amphiphile efflux-1 (HAE1) family	gi152970693	putative efflux protein
KPK_2178	putative L-lactate dehydrogenase (cytochrome)	gi152970692	L-lactate dehydrogenase
KPK_2184	cysteine desulfurase (sufS) [2.8.1.7 4.4.1.16]	gi152970686	sufS selenocysteine lyase
KPK_2192	transcriptional regulator, TetR family	gi152970680	putative bacterial regulatory protein Tet
KPK_2193	AP endonuclease, family 2-4-hydroxyphenylpyruvate dioxygenase	gi152970679	putative 4-hydroxyphenylpyruvate dioxygenase
KPK_2195	putative shikimate 5-dehydrogenase	gi152970677	shikimate 5-dehydrogenase
KPK_2196	iron chelate ABC transporter, ATP-binding protein	gi152970675	putative ABC transporter ATP-binding protein
KPK_2197	putative molybdate ABC transporter, periplasmic molybdate-binding protein	gi152970676	molybdate transport protein (ABC superfamily peri_bind)
KPK_2198	iron chelate ABC transporter, permease protein	gi152970674	putative ABC transporter permease protein
KPK_2199	iron chelate ABC transporter, periplasmic iron chelate-binding protein	gi152970673	putative ABC-transporter periplasmic-binding component
KPK_2207	putative 3-hydroxyphenylpropionic acid transporter MhpT	gi152970665	mhpT putative 3-hydroxyphenylpropionic transport protein (MFS family)
KPK_2208	conserved hypothetical protein TIGR00726	gi152970664	hypothetical protein
KPK_2209	glpE family protein	gi152970663	putative rhodanese-related sulfurtransferase
KPK_2210	cysteine dioxygenase, type I	gi152970662	putataive cysteine dioxygenase type I
KPK_2211	transcriptional regulator, LysR family	gi152970661	putative bacterial regulatory protein LysR
KPK_2212	monooxygenase, luciferase family	gi152970660	putative coenzyme F420-dependent N5N10-methylene tetrahydromethanopterin reductase and related flavin-dependent oxidoreductases
KPK_2213	acyl-CoA dehydrogenase family protein	gi152970659	putative acyl-CoA dehydrogenases
KPK_2214	aliphatic sulfonates ABC transporter family, periplasmic substrate-binding protein	gi152970658	putatove ABC-type transport systems periplasmic components
KPK_2215	ABC transporter, periplasmic substrate-binding protein	gi152970657	taurine transport protein (ABC superfamily peri_bind)
KPK_2216	ABC transporter, permease protein	gi152970656	ABC-type transport system permease component
KPK_2217	ABC transporter, ATP-binding protein	gi152970655	putative ABC-type transport system ATPase component
KPK_2218	TonB-dependent siderophore receptor	gi152970654	TonB-dependent receptor
KPK_2220	iron ABC transporter, ATP-binding protein (fitB)	gi152970653	ATP-binding component of ferric enterobactin transport
KPK_2222	iron ABC transporter, permease protein (fitD)	gi152970651	putative iron compound permease protein of ABC transporter family
KPK_2223	iron ABC transporter, periplasmic iron-binding protein (fitE)	gi152970650	Putative iron compound-binding protein of ABC transporter family
KPK_2224	SIS domain protein	gi152970649	putative transcriptional regulator
KPK_2226	amino acid ABC transporter, permease protein	gi152970647	amino acid ABC transporter
KPK_2227	amino acid ABC transporter, ATP-binding protein	gi152970646	putative ABC transporter
KPK_2236	conserved hypothetical protein	gi152970644	glyoxalase I nickel isomerase
KPK_2237	glyoxalase family protein	gi152970642	glyoxalase I nickel isomerase
KPK_2238	transporter, major facilitator family	gi152970641	putative transporter protein
KPK_2239	amidohydrolase family protein	gi152970640	putative metal-dependent amidase/aminoacylase/carboxypeptidase
KPK_2243	ABC transporter, periplasmic substrate-binding protein	gi152970637	putative ABC transporter periplasmic binding protein
KPK_2244	ABC transporter, permease protein	gi152970636	putative inner membrane permease of ABC transporter
KPK_2245	ABC transporter, ATP-binding protein	gi152970635	putative ABC transporter
KPK_2248	glyoxalase family protein	gi152970634	putative glyoxalase/bleomycin resistance protein/dioxygenase
KPK_2249	gluconate 2-dehydrogenase, subunit 3 [1.1.99.3]	gi152970633	hypothetical protein
KPK_2250	gluconate 2-dehydrogenase, flavoprotein subunit [1.1.99.3]	gi152970632	Monooxygenase FAD-binding Glucose-methanol-choline oxidoreductase
KPK_2251	gluconate 2-dehydrogenase, cytochrome c subunit [1.1.99.3]	gi152970631	gluconate dehydrogenase cytochrome c subunit putative
KPK_2260	cytochrome c-type biogenesis protein CcmI (ccmI)	gi152970622	ccmH possible subunit of heme lyase
KPK_2269	acetoin dehydrogenase (budC) [1.1.1.5]	gi152970610	short chain dehydrogenase
KPK_2270	acetolactate synthase, catabolic (alsS) [2.2.1.6]	gi152970609	acetolactate synthase large subunit
KPK_2271	alpha-acetolactate decarboxylase (budA) [4.1.1.5]	gi152970608	acetolactate decarboxylase
KPK_2272	putative transcriptional regulator BudR	gi152970607	putative transcriptional regulator (LysR family)
KPK_2273	3-hydroxybutyrate dehydrogenase (bdhA) [1.1.1.30]	gi152970606	short chain dehydrogenase
KPK_2275	3-hydroxyacyl-CoA dehydrogenase family protein	gi152970605	3-hydroxybutyryl-CoA dehydrogenase
KPK_2277	3-oxoacid CoA-transferase, subunit B family [2.8.3.-]	gi152970603	putative acetyl-CoA:acetoacetyl-CoA transferase beta subunit
KPK_2278	3-oxoacid CoA-transferase, subunit A family [2.8.3.-]	gi152970602	putative acetyl-CoA:acetoacetyl-CoA transferase alpha subunit
KPK_2279	transcriptional regulator, LysR family	gi152970601	putative transcriptional regulator (LysR family)
KPK_2280	hypothetical protein	gi152970600	hypothetical protein
KPK_2282	conserved hypothetical protein	gi152970599	putative enzyme
KPK_2284	putative transcriptional regulator	gi152970326	putative transcriptional regulator
KPK_2285	tautomerase domain protein	gi152970598	putative 4-oxalocrotonate tautomerase
KPK_2286	transporter, major facilitator family	gi152970597	hypothetical protein
KPK_2287	chromate resistance protein (chrB)	gi152970596	chromate resistance protein ChrB
KPK_2288	chromate transporter, chromate ion transporter (CHR) family	gi152970595	putative chromate transporter
KPK_2291	FAD-binding protein	gi152970591	putative FAD/FMN-containing dehydrogenases
KPK_2292	ABC transporter, permease protein	gi152970590	putative ABC transporter ATP-binding protein
KPK_2293	ABC transporter, ATP-binding protein	gi152970589	putative ABC transporter ATP-binding protein
KPK_2294	ABC transporter, periplasmic substrate-binding protein	gi152970588	ABC superfamily transport peri_bind)
KPK_2295	creatininase	gi152970587	putative creatininase
KPK_2296	endoribonuclease L-PSP family protein	gi152970586	putative endoribonuclease
KPK_2297	putative hydrolase	gi152970585	putative cytosine deaminase
KPK_2300	transcriptional regulator, LysR family	gi152970583	transcriptional regulator lysR family
KPK_2301	ABC transporter, periplasmic substrate-binding protein	gi152970582	ABC transporter periplasmic binding component-related protein
KPK_2302	amidohydrolase family protein	gi152970581	putative hydrolase protein
KPK_2303	oxidoreductase, 2OG-Fe(II) oxygenase family	gi152970580	putative dioxygenase
KPK_2309	transcriptional regulator, LysR family	gi152970576	putative transcriptional regulator (LysR family)
KPK_2310	transporter, major facilitator family	gi152970575	putative transport protein
KPK_2312	DinB family protein	gi152970574	hypothetical protein
KPK_2313	conserved hypothetical protein	gi152970573	hypothetical protein
KPK_2314	peptide ABC transporter, ATP-binding protein	gi152970572	ATP-binding protein of oligopeptide ABC transport system
KPK_2316	peptide ABC transporter, permease protein	gi152970570	oligopeptide ABC transporter permease protein
KPK_2317	peptide ABC transporter, permease protein	gi152970569	oligopeptide ABC transporter permease
KPK_2318	peptide ABC transporter, periplasmic peptide-binding protein	gi152970568	putative oligopeptide ABC transporter oligopeptide-binding protein
KPK_2321	ABC transporter, permease protein	gi152970204	putative binding-protein-dependent transport systems inner membrane componen
KPK_2323	chloramphenicol O-acetyltransferase [2.3.1.28]	gi152970567	putative chloramphenicol acetyltransferase
KPK_2324	glyoxalase family protein	gi152970566	glyoxalase I nickel isomerase
KPK_2325	transcriptional regulator, DeoR family	gi152970565	putative DEOR-type transcriptional regulator
KPK_2326	translocator protein, LysE family	gi152970564	amino acid exporter
KPK_2329	conserved hypothetical protein	gi152972692	hypothetical protein
KPK_2330	hypothetical protein	gi152970561	hypothetical protein
KPK_2334	conserved hypothetical protein	gi152970560	hypothetical protein
KPK_2335	transcriptional regulator, LysR family	gi152970559	putative LysR-family transcriptional regulator
KPK_2336	transcriptional regulator, AraC family	gi152970558	putative ARAC-type regulatory protein
KPK_2337	NAD dependent epimerase-dehydratase family protein	gi152970557	short chain dehydrogenase
KPK_2344	putative lysine decarboxylase	gi152970556	hypothetical protein
KPK_2345	acid shock repeat protein	gi152970121	asr acid shock protein
KPK_2368	diguanylate cyclase (GGDEF) domain protein	gi152970532	hypothetical protein
KPK_2387	6-phospho-beta-glucosidase pbgA (pbgA) [3.2.1.86]	gi152970513	6-phospho-beta-glucosidase A
KPK_2388	beta-lactam resistance protein (blr)	gi152970512	beta-lactam resistance protein
KPK_2391	transporter, major facilitator family	gi152970509	major facilitator family transporter
KPK_2392	putative transcriptional regulator	gi152970508	putative transcriptional regulator
KPK_2393	hypothetical protein	gi152970507	hypothetical protein
KPK_2398	quinate dehydrogenase (pyrroloquinoline-quinone) (quiA_2) [1.1.99.25]	gi152968713	gcd glucose dehydrogenase
KPK_2400	protocatechuate 3,4-dioxygenase, alpha subunit (pcaG) [1.13.11.3]	gi152970501	Intradiol ring-cleavage dioxygenase
KPK_2401	protocatechuate 3,4-dioxygenase, beta subunit (pcaH) [1.13.11.3]	gi152970500	putative oxidoreductase
KPK_2403	para-nitrobenzyl esterase (pnbA) [3.1.1.-]	gi152970498	putative carboxylesterase
KPK_2404	benzyl alcohol dehydrogenase AreB (areB)	gi152970497	Zinc-containing alcohol dehydrogenase superfamily
KPK_2412	putative membrane protein	gi152970490	putative transmembrane protein
KPK_2414	transcriptional regulator, AraC family	gi152970489	putative transcriptional regulator (AraC family)
KPK_2420	conserved hypothetical protein	gi152970484	hypothetical protein
KPK_2421	cyanide-insensitive terminal oxidase CioB (cioB) [1.10.3.-]	gi152970483	cytochrome d terminal oxidase polypeptide subunit II
KPK_2422	cyanide-insensitive terminal oxidase CioA (cioA)	gi152970482	cytochrome oxidase bd-II subunit I
KPK_2429	hypothetical protein	gi152970475	hypothetical protein
KPK_2430	hypothetical protein	gi152970474	hypothetical protein
KPK_2432	hydrolase, alpha-beta fold family	gi152970472	putative hydrolase
KPK_2433	vanillin dehydrogenase (vdh) [1.2.1.67]	gi152970471	putative NAD-dependent aldehyde dehydrogenases
KPK_2434	periplasmic dipeptide transport protein	gi152970470	dipeptide transport protein
KPK_2438	DNA-binding protein	gi152970466	putative regulator
KPK_2445	putative lipoprotein	gi152970459	hypothetical protein
KPK_2450	conserved hypothetical protein	gi152970456	hypothetical protein
KPK_2451	monooxygenase, luciferase family	gi152970455	putative luciferase-like monooxygenase
KPK_2454	ABC transporter, periplasmic substrate-binding protein	gi152970453	cysteine transport protein (ABC superfamily peri_bind)
KPK_2455	acetyltransferase, GNAT family	gi152970452	putative acyltransferase
KPK_2458	amino acid ABC transporter, periplasmic amino acid-binding protein	gi152970449	ABC transporter substrate binding protein
KPK_2464	porin, LamB family	gi152970444	putative maltoporin precursor
KPK_2465	sugar transporter, glycoside-pentoside-hexuronide (GPH):cation symporter family	gi152970443	putative sugar transport protein
KPK_2466	alpha-L-rhamnosidase family protein	gi152970442	putative sugar hydrolase
KPK_2469	ABC transporter, ATP-binding protein	gi152970439	putative ABC transporter substrate binding protein
KPK_2470	ABC transporter, periplasmic substrate-binding protein	gi152970438	putative ABC transporter substrate binding protein
KPK_2471	ABC transporter, permease protein	gi152970437	putative transport protein (ABC superfamily membrane)
KPK_2478	transcriptional regulator, TetR family	gi152970430	putative transcriptional regulator TetR family
KPK_2479	transcriptional regulator, IclR family	gi152970428	putative transcriptional regulator (IclR family)
KPK_2480	putative methyl viologen resistance protein SmvA	gi152970429	smvA Methyl viologen resistance energy-dependent efflux
KPK_2481	muconate cycloisomerase (catB) [5.5.1.1]	gi152970427	L-Ala-D/L-Glu epimerase a muconate lactonizing enzyme
KPK_2482	muconolactone delta-isomerase (catC) [5.3.3.4]	gi152970426	putative muconolactone delta-isomerase
KPK_2483	catechol 1,2-dioxygenase (catA) [1.13.11.1]	gi152970425	catechol 12-dioxygenase
KPK_2484	2-chlorobenzoate 1,2-dioxygenase, alpha subunit (cbeA) [1.14.12.13]	gi152970424	3-phenylpropionate dioxygenase alpha subunit
KPK_2485	2-chlorobenzoate 1,2-dioxygenase, beta subunit (cbeB) [1.14.12.13]	gi152970423	3-phenylpropionate dioxygenase beta subunit
KPK_2486	2-chlorobenzoate 1,2-dioxygenase, electron transfer subunit (cbeC) [1.14.12.13]	gi152970422	NADH oxidoreductase for HCP
KPK_2488	cis-diol dehydrogenase (cbeD)	gi152970421	putative 12-dihydroxycyclohexa-35-diene carboxylate dehydrogenase
KPK_2492	conserved hypothetical protein	gi152970416	hypothetical protein
KPK_2493	hypothetical protein	gi152970415	hypothetical protein
KPK_2494	putative polyphosphate kinase	gi152970414	hypothetical protein
KPK_2495	glyoxalase family protein	gi152970413	putative glyoxalase/bleomycin resistance protein/dioxygenase
KPK_2497	putative peroxidase	gi152970411	hypothetical protein
KPK_2498	monooxygenase, luciferase family	gi152970410	putative monooxygenase
KPK_2499	ABC transporter, ATP-binding protein	gi152970409	putative ATP-binding component of a transport system
KPK_2500	ABC transporter, permease protein	gi152970408	putative ABC transport system permease protein
KPK_2501	ABC transporter, permease protein	gi152970407	putative dipeptide transport protein (ABC superfamily membrane)
KPK_2502	ABC transporter, periplasmic substrate-binding protein	gi152970406	nickel transport protein (ABC superfamily peri_bind)
KPK_2504	inorganic diphosphatase [3.6.1.1]	gi152970404	inorganic pyrophosphatase
KPK_2505	transcriptional regulator, MarR family-acetyltransferase, GNAT family	gi152970403	putative bacterial regulatory protein MarR
KPK_2506	ABC transporter, ATP-binding protein	gi152970402	putative ATP-binding component of a transport system
KPK_2507	hypothetical protein	gi152970400	putative glycosyltransferase
KPK_2511	metallo-beta-lactamase family protein	gi152970397	hypothetical protein
KPK_2512	transcriptional regulator, LysR family	gi152970396	putative transcriptional regulator (LysR family)
KPK_2520	oxidoreductase, short chain dehydrogenase-reductase family	gi152970389	putative oxidoreductase
KPK_2521	putative trehalose synthase	gi152970390	putative glycosidase
KPK_2522	conserved hypothetical protein	gi152970387	hypothetical protein
KPK_2523	conserved hypothetical protein	gi152970386	hypothetical protein
KPK_2526	hypothetical protein	gi152970384	hypothetical protein
KPK_2528	conserved hypothetical protein	gi152970382	hypothetical protein
KPK_2529	putative periplasmic substrate-binding protein	gi152970381	hypothetical protein
KPK_2530	cation diffusion facilitator family transporter	gi152970379	putative cation efflux system
KPK_2533	transcriptional regulator, LysR family	gi152970376	putative bacterial regulatory protein LysR
KPK_2534	transporter, major facilitator family	gi152970374	putative transport protein
KPK_2535	ATPase, AFG1 family	gi152970372	putative ATPase
KPK_2539	coenzyme PQQ biosynthesis protein PqqF (pqqF) [3.4.24.-]	gi152970365	Pyrroloquinolinquinone Synthase F
KPK_2540	class I glutamine amidotransferase family protein	gi152970366	amidotransferase protein
KPK_2541	coenzyme PQQ biosynthesis protein E (pqqE)	gi152970364	Pyrroloquinolinquinone Synthase E
KPK_2543	pyrroloquinoline-quinone synthase (pqqC) [1.3.3.11]	gi152970363	putative Chain B Pqqc Pyrroloquinolinquinone Synthase C
KPK_2544	coenzyme PQQ biosynthesis protein B (pqqB)	gi152970362	Pyrroloquinolinquinone Synthase
KPK_2546	renal dipeptidase family protein	gi152970361	proline dipeptidase
KPK_2547	hydrolase, alpha-beta fold family	gi152970360	putative epoxide hydrolase protein
KPK_2548	DNA-binding response regulator	gi152970359	putative transcriptional regulatory protein C-terminal
KPK_2549	sensor histidine kinase	gi152970358	putative signal transduction histidine kinase
KPK_2550	cytochrome c biogenesis protein-redoxin	gi152970357	putative cytochrome c biogenesis protein
KPK_2551	transcriptional regulator, LysR family	gi152970356	NADH dehydrogenase transcriptional regulator LysR family
KPK_2552	L-2,4-diaminobutyrate decarboxylase (ddc) [4.1.1.86]	gi152970355	8-amino-7-oxononanoate synthase
KPK_2553	diaminobutyrate--2-oxoglutarate aminotransferase (dat) [2.6.1.76]	gi152970354	putative pyridoxal-dependent decarboxylase
KPK_2555	ABC transporter, permease protein	gi152970353	Binding-protein-dependent transport systems inner membrane component
KPK_2556	ABC transporter, ATP-binding protein	gi152970352	putative ABC transporter
KPK_2557	TENA-THI-4 family protein	gi152970351	putative ABC transporter
KPK_2562	conserved hypothetical protein	gi152970350	hypothetical protein
KPK_2563	oxidoreductase, NAD-binding	gi152970349	hypothetical oxidoreductase
KPK_2564	AP endonuclease, family 2	gi152970348	putative epimerase/isomerase
KPK_2565	transcriptional regulator, LacI family	gi152970347	putative periplasmic binding protein/LacI transcriptional regulator
KPK_2569	permease, cytosine-purine, uracil, thiamine, allantoin family	gi152970342	putative allantoin permease
KPK_2570	transcriptional regulator, GntR family	gi152970341	hypothetical transcriptional regulator
KPK_2571	hydantoin racemase (hyuE) [5.1.99.-]	gi152970340	putative hydantoin racemase
KPK_2572	putative urate catabolism protein	gi152970339	putative polysaccharide deacetylase
KPK_2573	putative membrane protein	gi152970338	hypothetical protein
KPK_2574	transcriptional regulator, AraC family	gi152970337	putative ARAC-type regulatory protein
KPK_2577	class I glutamine amidotransferase family protein	gi152970333	putative glutamine amidotransferase class-I
KPK_2578	transcriptional regulator, AraC family	gi152970332	putative ARAC-type regulatory protein
KPK_2580	conserved hypothetical protein	gi152970330	hypothetical protein
KPK_2581	transcriptional regulator, LysR family	gi152970370	putative transcriptional regulator (LysR family)
KPK_2582	conserved hypothetical protein	gi152970369	hypothetical protein
KPK_2583	putative membrane protein	gi152970368	hypothetical protein
KPK_2593	putative 3-oxoacyl-[acyl-carrier-protein] synthase II	gi152970329	putative beta-ketoacyl synthase
KPK_2594	drug resistance MFS transporter, drug:H+ antiporter-1 (DHA2) family	gi152970328	multidrug resistance probably membrane translocase
KPK_2595	auxiliary transport protein, membrane fusion protein (MFP) family	gi152970327	multidrug resistance secretion protein
KPK_2596	putative transcriptional regulator	gi152969582	putative transcriptional regulators
KPK_2597	putative aspartate-semialdehyde dehydrogenase	gi152970325	putative aspartate-semialdehyde dehydrogenase
KPK_2598	acetyltransferase, GNAT family	gi152970324	putative acyltransferase domain
KPK_2599	conserved hypothetical protein	gi152970323	hypothetical protein
KPK_2600	amidohydrolase, AtzE family [3.-.-.-]	gi152970322	putative amidase
KPK_2601	conserved hypothetical protein	gi152970321	hypothetical protein
KPK_2602	putative gamma-glutamyltransferase	gi152970320	gamma-glutamyltranspeptidase
KPK_2603	transcriptional regulator, RpiR family	gi152970319	putative sugar isomerase
KPK_2604	amino acid ABC transporter, periplasmic amino acid-binding protein	gi152970318	cysteine transport protein (ABC superfamily peri_bind)
KPK_2605	amino acid ABC transporter, permease protein	gi152970317	glutamine ABC transporter permease component
KPK_2606	amino acid ABC transporter, permease protein	gi152970316	putative amino acid transport protein (ABC superfamily membrane)
KPK_2607	amino acid ABC transporter, ATP-binding protein	gi152970315	ATP-binding component of histidine transport
KPK_2608	aminotransferase, class V	gi152970314	Serine-pyruvate aminotransferase/archaeal aspartate aminotransferase
KPK_2609	N-carbamoyl-L-amino acid hydrolase (amaB) [3.5.1.87]	gi152970313	putative peptidase
KPK_2610	oxidoreductase, 2-nitropropane dioxygenase family	gi152970312	putative dehydrogenase
KPK_2611	transcriptional regulator, LysR family	gi152970311	putative transcriptional regulator (LysR family)
KPK_2612	putative lipoprotein	gi152970310	putative cell envelope integrity inner membrane protein TolA
KPK_2613	oxidoreductase, FAD-FMN-binding	gi152970309	putative NADH:flavin oxidoreductase/NADH oxidase
KPK_2615	transporter, major facilitator family	gi152970307	putative transporter
KPK_2616	putative membrane protein	gi152970306	hypothetical protein
KPK_2617	transcriptional regulator, TetR family	gi152970304	putative regulator (TetR/AcrR family)
KPK_2618	conserved domain protein	gi152970305	putative ABC-type spermidine/putrescine transport systems
KPK_2619	acetyltransferase, GNAT family	gi152970303	putative acetyltransferase
KPK_2620	transporter, major facilitator family	gi152970302	putative permeases of the major facilitator superfamily
KPK_2630	translocator protein, LysE family	gi152970292	amino acid exporter (homoserine HSL)
KPK_2639	transporter, major facilitator family	gi152970291	putative tranport protein (MFS family)
KPK_2640	transcriptional regulator, LysR family	gi152970290	putative transcriptional regulator (LysR family)
KPK_2641	transcriptional regulator, LysR family	gi152970289	putative transcriptional regulator (LysR family)
KPK_2642	N-acylhomoserine lactone degredation protein AhlK (ahlK)	gi152970288	putative enzyme
KPK_2645	peptidase, ArgE-DapE family [3.4.-.-]	gi152970287	putative acetylornithine deacetylase
KPK_2647	phosphotriesterase family protein	gi152970286	putative hydrolase
KPK_2648	ABC transporter, permease protein	gi152970285	putative ribose/xylose/arabinose/galactoside ABC-type transport systems permease components
KPK_2649	ABC transporter, ATP-binding protein	gi152970284	putative ABC transporter
KPK_2650	sugar binding transcriptional regulator, LacI family	gi152970283	periplasmic binding protein/LacI transcriptional regulator
KPK_2651	sugar-binding domain protein, LacI family	gi152970282	putative ABC transporter nucleotide binding/ATPase protein
KPK_2652	putative ribokinase	gi152970281	carbohydrate kinase
KPK_2653	BtpA family protein	gi152970280	hypothetical protein
KPK_2654	TENA-THI-4 family protein	gi152970279	hypothetical protein
KPK_2662	gIyceraldehyde-3-phosphate dehydrogenase (phosphorylating) (gap) [1.2.1.-]	gi152970262	glyceraldehyde-3-phosphate dehydrogenase
KPK_2663	transcriptional regulator, AraC family	gi152970261	putative Helix-turn-helix AraC type
KPK_2665	DNA-binding response regulator	gi152970615	putative response regulator consisting of a CheY-like receiver domain and a winged-helix DNA-binding domain
KPK_2679	NAD-dependent glycerol-3-phosphate dehydrogenase family protein	gi152970239	putative dehydrogenase
KPK_2680	transcriptional regulator, LysR family	gi152970237	putative bacterial regulatory protein LysR
KPK_2683	PTS system, glucose-like IIBC component [2.7.1.69]	gi152970235	PTS family enzyme IIC/enzyme IIB
KPK_2684	maltose-6'-phosphate glucosidase (aglB_2) [3.2.1.122]	gi152970234	probable 6-phospho-beta-glucosidase
KPK_2686	major myo-inositol transporter (iolT)	gi152970233	galactose-proton symport of transport system
KPK_2687	PTS system, IIA component [2.7.1.-]	gi152970232	PTS family enzyme IIA/ FPr
KPK_2689	hypothetical protein	gi152970231	hypothetical protein
KPK_2690	IroE protein homolog	gi152970230	putative oxidoreductase Fe-S subunit
KPK_2691	sensory box-containing diguanylate cyclase-cyclic diguanylate phosphodiesterase	gi152970229	hypothetical protein
KPK_2693	hypothetical protein	gi152970228	hypothetical protein
KPK_2695	conserved hypothetical protein	gi152970227	hypothetical protein
KPK_2696	methionine aminopeptidase, type I (map_2) [3.4.11.18]	gi152970226	methionine aminopeptidase
KPK_2701	putative fimbrial protein	gi152970225	putative fimbrial-like protein
KPK_2702	chaperone protein LpfB homolog	gi152970224	putative fimbrial chaperone
KPK_2704	putative fimbrial protein	gi152970222	fimbrial protein
KPK_2709	OHCU decarboxylase (uraD) [4.1.1.-]	gi152970217	hypothetical protein
KPK_2711	transcriptional regulator, LysR family	gi152970214	putative bacterial regulatory protein LysR
KPK_2712	FAD binding protein	gi152970215	putative flavoprotein monooxygenase
KPK_2714	transporter, major facilitator family	gi152970212	putative tranport protein (MFS family)
KPK_2715	putative vanillate O-demethylase oxidoreductase	gi152970213	putative oxidoreductase
KPK_2716	transcriptional regulator, AraC family	gi152970211	putative ARAC-type regulatory protein
KPK_2717	conserved domain protein	gi152970210	hypothetical protein
KPK_2718	conserved hypothetical protein	gi152970209	hypothetical protein
KPK_2720	oxidoreductase, 2OG-Fe(II) oxygenase family	gi152970207	putative 2OG-Fe(II) oxygenase
KPK_2721	methionine uptake ABC transporter (MUT) family, periplasmic methionine-binding protein	gi152970206	putative ABC-type metal ion transport system periplasmic component/surface antigen
KPK_2722	methionine uptake ABC transporter (MUT) family, ATP-binding protein [3.6.3.-]	gi152970205	D- and L-methionine transport protein (ABC superfamily atp_bind)
KPK_2728	conserved hypothetical protein	gi152970201	putative glyoxalase/bleomycin resistance protein/dioxygenas
KPK_2730	transporter, major facilitator family	gi152970200	hypothetical protein
KPK_2731	conserved domain protein	gi152970199	hypothetical protein
KPK_2733	carboxymuconolactone decarboxylase family protein	gi152970197	putative carboxymuconolactone decarboxylase
KPK_2734	conserved hypothetical protein	gi152970196	hypothetical protein
KPK_2737	conserved hypothetical protein	gi152970195	hypothetical protein
KPK_2740	acetyltransferase, GNAT family	gi152970191	putative acyltransferase
KPK_2741	putative membrane-bound diguanylate cyclase	gi152970190	yneF putative transport protein
KPK_2745	acetyltransferase, GNAT family	gi152970185	putative acyl-CoA N-acyltransferase
KPK_2746	transcriptional regulator, LysR family	gi152970186	yneJ putative transcriptional regulator (LysR family)
KPK_2747	L-lactate dehydrogenase [1.1.1.27]	gi152970184	putative malate dehydrogenase
KPK_2748	transcriptional regulator, DeoR family	gi152970158	ygbI putative DEOR-type transcriptional regulator
KPK_2749	putative 4-hydroxythreonine-4-phosphate dehydrogenase	gi152969675	putative pyridoxal phosphate biosynthetic protein PdxA
KPK_2754	transporter, major facilitator family	gi152968652	Permeases of the major facilitator superfamily
KPK_2755	phenazine biosynthesis protein PhzF family	gi152970181	putative oxidoreductase
KPK_2765	urea ABC transporter, ATP-binding protein UrtD (urtD)	gi152970171	ATP-binding component of high-affinity branched-chain amino acid transport system
KPK_2766	urea ABC transporter, permease protein UrtC (urtC)	gi152970170	high-affinity branched-chain amino acid transport
KPK_2767	urea ABC transporter, permease protein UrtB (urtB)	gi152970169	high-affinity branched-chain amino acid transport protein (ABC superfamily membrane)
KPK_2768	urea ABC transporter, urea binding protein (urtA)	gi152970168	high-affinity branched-chain amino acid transport protein (ABC superfamily peri_bind)
KPK_2769	methionine synthase, vitamin-B12 independent family protein	gi152970167	putative methionine synthase
KPK_2771	transcriptional regulator, AraC family	gi152970166	putative transcriptional regulator
KPK_2772	conserved hypothetical protein	gi152970165	hypothetical protein
KPK_2777	lactose permease (lacY)	gi152970161	lacY putative proton/sugar symporter LacY
KPK_2779	conserved hypothetical protein	gi152970160	putative K+ transporting ATPase KdpC subunit
KPK_2780	beta-lactamase [3.5.2.6]	gi152970159	extended-spectrum beta-lactamase SHV-11
KPK_2787	putative transcriptional regulator, AraC family	gi152970152	putative ARAC-type regulatory protein
KPK_2788	transcriptional regulator, LuxR family	gi152970151	putative bacterial regulatory protein LuxR
KPK_2791	Hsp20-alpha crystallin family protein	gi152970148	heat shock protein
KPK_2793	transcriptional regulator, LuxR family	gi152970147	putative 2-component transcriptional regulator
KPK_2809	BLUF domain-cyclic diguanylate phosphodiesterase	gi152969339	hypothetical protein
KPK_2846	phage lysozyme [3.2.1.17]	gi152973339	putative prophage endolysin control of lysis
KPK_2855	conserved hypothetical protein	gi152969952	hypothetical protein
KPK_2856	conserved hypothetical protein	gi152969951	hypothetical protein
KPK_2861	hypothetical protein	gi152969931	hypothetical protein
KPK_2884	hypothetical protein	gi152970123	hypothetical protein
KPK_2885	carboxypeptidase family protein	gi152970122	putative Zn-dependent carboxypeptidase
KPK_2888	hypothetical protein	gi152970120	hypothetical protein
KPK_2894	malonate decarboxylase, alpha subunit (mdcA)	gi152970115	bifunctional putative acetyl-CoA:acetoacetyl-CoA transferase: alpha subunit/beta subunit
KPK_2897	malonate decarboxylase, beta subunit (mdcD) [4.1.-.-]	gi152970113	acetyl-CoA carboxylase beta subunit
KPK_2898	malonate decarboxylase, gamma subunit (mdcE) [4.1.-.-]	gi152970112	acetyl-CoA carboxylase alpha subunit
KPK_2900	holo-ACP synthase, malonate decarboxylase-specific (mdcG) [2.7.7.61]	gi152970111	phosphate acetyltransferase
KPK_2901	malonate utilization transcriptional regulator MdcR	gi152970109	Bacterial regulatory protein LysR malonate utilization
KPK_2902	malate dehydrogenase (acceptor) (mqo) [1.1.99.16]	gi152970106	malate:quinone oxidoreductase
KPK_2903	conserved hypothetical protein	gi152970105	hypothetical protein
KPK_2905	ApbE family protein	gi152970101	putative thiamine biosynthesis lipoprotein
KPK_2907	oxidoreductase, FAD-FMN-binding-flavocytochrome c	gi152970100	putative NADH:flavin oxidoreductase
KPK_2910	transporter, small conductance mechanosensitive ion channel (MscS) family	gi152970096	hypothetical protein
KPK_2911	4-carboxymuconolactone decarboxylase (pcaC) [4.1.1.44]	gi152970095	putative 4-carboxymuconolactone decarboxylase
KPK_2912	3-oxoadipate enol-lactonase (pcaD) [3.1.1.24]	gi152970094	putative 3-oxoadipate enol-lactonase II
KPK_2913	3-carboxy-cis,cis-muconate cycloisomerase (pcaB) [5.5.1.2]	gi152970093	putative fumarate lyase
KPK_2914	beta-ketoadipyl CoA thiolase (pcaF) [2.3.1.-]	gi152970031	paaJ acetyl-CoA acetyltransferase
KPK_2915	3-oxoadipate CoA-transferase, subunit B (pcaJ) [2.8.3.6]	gi152970091	acetyl-CoA:acetoacetyl-CoA transferase beta subunit
KPK_2916	3-oxoadipate CoA-transferase, subunit A (pcaI) [2.8.3.6]	gi152970090	acetyl-CoA:acetoacetyl-CoA transferase alpha subunit
KPK_2918	Pca regulon regulatory protein (pcaR)	gi152970089	putative transcriptional repressor (IclR family)
KPK_2938	hypothetical protein	gi152970072	hypothetical protein
KPK_2949	Mg2+ transporter, CorA family	gi152970062	putative Mg2+ and Co2+ transporters
KPK_2952	conserved hypothetical protein	gi152970060	hypothetical protein
KPK_2953	conserved hypothetical protein	gi152970059	hypothetical protein
KPK_2958	glyceraldehyde-3-phosphate dehydrogenase (phosphorylating) (gapC) [1.2.1.12]	gi152970054	gapA glyceraldehyde-3-phosphate dehydrogenase
KPK_2962	transporter, major facilitator family	gi152970051	shikimate and dehydroshikimate transport protein (MFS family)
KPK_2969	putative glutamate dehydrogenase	gi152970045	putative glutamic dehyrogenase-like protein
KPK_2975	transporter, major facilitator family	gi152968798	putative drug efflux protein
KPK_2976	oxidoreductase, aldo-keto reductase family	gi152970044	putative oxidoreductase aldo/keto reductase family
KPK_2977	transcriptional regulator, LysR family	gi152970043	putative transcriptional regulator (LysR family)
KPK_2978	transcriptional regulator, MarR family	gi152970042	putative bacterial regulatory protein MarR
KPK_2979	transporter, major facilitator family	gi152970041	putative permease of the major facilitator superfamily
KPK_2980	auxiliary transport protein, membrane fusion protein (MFP) family	gi152970040	putative multidrug resistance efflux pump
KPK_2981	efflux transporter, outer membrane factor (OMF) lipoprotein, NodT family	gi152970039	putative outer membrane efflux protein
KPK_2982	O-methyltransferase family protein	gi152970038	putative O-methyltransferase
KPK_2985	FMN-dependent NADH-azoreductase (azoR) [1.7.-.-]	gi152970036	acpD acyl carrier protein phosphodiesterase
KPK_2987	DNA-binding protein	gi152970446	hypothetical protein
KPK_3003	zinc-containing alcohol dehydrogenase family protein	gi152970019	putative oxidoreductase
KPK_3004	phytanoyl-CoA dioxygenase, PhyH family [1.17.-.-]	gi152970018	putative phytanoyl-CoA dioxygenase
KPK_3005	putative acetylornithine deacetylase	gi152972746	argE acetylornithine deacetylase
KPK_3011	amino acid ABC transporter, permease-ATP-binding protein, His-Glu-Gln-Arg-opine family	gi152970013	putative ATP-binding component of a transport system
KPK_3012	phytanoyl-CoA dioxygenase (PhyH) family protein	gi152970012	putative dioxygenase
KPK_3013	ABC transporter, periplasmic substrate-binding protein	gi152970011	putative bacterial extracellular solute-binding protein family 3
KPK_3014	class II aldolase-adducin N-terminal domain protein	gi152970010	putative aldolase class II
KPK_3015	putative 2-dehydropantoate 2-reductase	gi152970009	putative 2-dehydropantoate 2-reductase
KPK_3022	DedA family protein	gi152970003	hypothetical protein
KPK_3034	transcriptional regulator, DeoR family	gi152969925	putative bacterial regulatory protein DeoR
KPK_3035	oxidoreductase, NAD binding [1.-.-.-]	gi152969924	putative oxidoreductase
KPK_3036	hypothetical protein	gi152969923	hypothetical protein
KPK_3037	putative membrane protein	gi152969922	hypothetical protein
KPK_3039	transcriptional regulator, AsnC family	gi152969920	regulator for leucine (or lrp) regulon and high-affinity branched-chain amino acid transport system
KPK_3040	putative membrane protein	gi152969919	hypothetical protein
KPK_3042	ABC transporter, permease protein	gi152969917	putative binding-protein-dependent transport systems inner membrane component
KPK_3044	ABC transporter, periplasmic substrate-binding protein	gi152969915	putative lipoprotein
KPK_3045	allinase	gi152969914	putative aminotransferase
KPK_3046	oxidoreductase, zinc-binding dehydrogenase family	gi152969913	putative zinc-containing alcohol dehydrogenase superfamily
KPK_3047	transcriptional regulator, TetR family	gi152969912	putative bacterial regulatory protein TetR
KPK_3048	NmrA family protein	gi152969911	hypothetical protein
KPK_3049	metallo-beta-lactamase domain protein	gi152969910	hypothetical protein
KPK_3050	transcriptional regulator, LysR family	gi152969909	putative bacterial regulatory protein LysR
KPK_3051	transcriptional regulator, LysR family	gi152969908	yhjC putative transcriptional regulator LysR family
KPK_3052	NmrA family protein	gi152969907	putative 2'-hydroxyisoflavone reductase
KPK_3054	transcriptional regulator, AraC family	gi152969906	yqhC putative ARAC-type regulatory protein
KPK_3055	oxidoreductase, short chain dehydrogenase-reductase family	gi152969905	yghA oxidoreductase
KPK_3062	type VI secretion system Vgr family protein	gi152969882	hypothetical protein
KPK_3063	type VI secretion ATPase, ClpV1 family (clpV)	gi152969881	putative protease
KPK_3064	type VI secretion system effector, Hcp1 family	gi152969880	hypothetical protein
KPK_3065	OmpA domain protein	gi152969879	putative outer membrane protein
KPK_3067	conserved hypothetical protein	gi152969877	hypothetical protein
KPK_3068	type VI secretion protein, EvpB-VC_A0108 family	gi152969876	hypothetical protein
KPK_3069	conserved hypothetical protein	gi152969875	hypothetical protein
KPK_3071	intracellular protease, PfpI family	gi152969874	putative intracellular protease/amidase
KPK_3072	oxidoreductase, short chain dehydrogenase-reductase family	gi152969872	7-alpha-hydroxysteroid dehydrogenase
KPK_3073	transcriptional regulator, LysR family	gi152969871	putative transcriptional regulator (LysR family)
KPK_3087	oxidoreductase, aldo-keto reductase family	gi152969868	putative aldo/keto reductase family
KPK_3088	putative transcriptional regulatory protein OpdE	gi152969867	putative tranport protein (MFS family)
KPK_3091	hypothetical protein	gi152969865	hypothetical protein
KPK_3092	conserved hypothetical protein	gi152969864	putative glyoxalase I nickel isomerase
KPK_3116	transporter, major facilitator family	gi152969849	putative transmembrane efflux protein
KPK_3118	amidohydrolase family protein	gi152969848	putative amino acid amidohydrolase
KPK_3120	conserved hypothetical protein	gi152969846	putative transcriptional regulator
KPK_3121	transcriptional regulator, AraC family	gi152969847	putative Helix-turn-helix AraC type
KPK_3127	protein UmuD (umuD) [3.4.21.-]	gi152969737	SOS mutagenesis error-prone repair processed to UmuD' forms complex with UmuC
KPK_3128	conserved hypothetical protein	gi152969990	hypothetical protein
KPK_3134	recombinase, RecT family	gi152969935	putative enterobacterial exodeoxyribonuclease VIII
KPK_3136	hypothetical protein	gi152969932	hypothetical protein
KPK_3143	amino acid ABC transporter, ATP-binding protein	gi152969146	putative ABC transporter
KPK_3147	conserved hypothetical protein	gi152969839	hypothetical protein
KPK_3174	transcriptional regulator, LysR family	gi152969814	putative bacterial regulatory protein LysR
KPK_3188	transcriptional regulator, MarR family	gi152969806	putative bacterial regulatory protein MarR
KPK_3189	acohol dehydrogenase domain protein	gi152969805	putative dehydrogenase
KPK_3209	PTS system, N,N'-diacetylchitobiose-specific EIIA component (chbA) [2.7.1.69]	gi152969786	celC PEP-dependent phosphotransferase enzyme III
KPK_3212	PTS system, N,N'-diacetylchitobiose-specific IIB component (chbB) [2.7.1.69]	gi152969784	celA PEP-dependent phosphotransferase enzyme IV
KPK_3217	succinylglutamate desuccinylase (astE) [3.5.1.96]	gi152969779	astE succinylglutamate desuccinylase
KPK_3219	succinylarginine dihydrolase (astB) [3.5.3.23]	gi152969778	astB succinylarginine dihydrolase
KPK_3221	arginine N-succinyltransferase (astA) [2.3.1.109]	gi152969776	astA arginine succinyltransferase
KPK_3222	succinylornithine transaminase (astC) [2.6.1.81]	gi152969775	argD bifunctional N-succinyldiaminopimelate-aminotransferase/acetylornithine transaminase protein
KPK_3235	putative NAD(P)H quinone oxidoreductase, PIG3 family	gi152969763	putative zinc-containing alcohol dehydrogenase superfamily
KPK_3238	PAP2 family protein	gi152969760	phoC putative phosphoesterase PA-phosphatase related
KPK_3253	putative lipoprotein	gi152969745	hypothetical protein
KPK_3254	glutathione peroxidase family protein [1.11.1.9]	gi152969744	putative glutathione peroxidase
KPK_3255	antibiotic biosynthesis monooxygenase domain protein	gi152969743	hypothetical protein
KPK_3260	sugar efflux transporter SotB homolog	gi152969741	sugar efflux transporter
KPK_3263	glutamine ABC transporter, periplasmic glutamine-binding protein	gi152969397	glnH glutamine ABC transporter periplasmic-binding protein
KPK_3268	NAD dependent epimerase-dehydratase family protein	gi152969043	ybbO short chain dehydrogenase
KPK_3273	transcriptional regulator, LysR family	gi152969739	putative transcriptional regulator (LysR family)
KPK_3300	protein UmuC homolog	gi152969992	umuC DNA polymerase IV
KPK_3301	putative virulence protein MsgA	gi152969735	putative DinI-like protein
KPK_3302	heptosyltransferase family protein	gi152969734	putative glycosyl transferase
KPK_3310	conserved hypothetical protein	gi152969729	yhjR hypothetical protein
KPK_3314	hypothetical protein	gi152969725	hypothetical protein
KPK_3320	hypothetical protein	gi152969720	hypothetical protein
KPK_3322	putative metal-dependent phosphohydrolase	gi152969718	putativ metal-dependent phosphohydrolase HD subdomai
KPK_3323	putative membrane-bound diguanylate cyclase	gi152969717	putative sensor kinase
KPK_3324	transcriptional regulator, LysR family	gi152969716	putative transcriptional regulator (LysR family)
KPK_3325	3-octaprenyl-4-hydroxybenzoate carboxy-lyase family protein	gi152969715	putative carboxylyase-related protein
KPK_3327	cyclic diguanylate phosphodiesterase	gi152969713	hypothetical protein
KPK_3329	conserved hypothetical protein	gi152969711	hypothetical protein
KPK_3330	hypothetical protein	gi152969710	hypothetical protein
KPK_3331	hypothetical protein	gi152969709	hypothetical protein
KPK_3336	putative cyanide-insensitive terminal oxidase CioB	gi152969708	cytochrome oxidase bd-II subunit II
KPK_3338	putative cyanide-insensitive terminal oxidase CioA	gi152969707	cytochrome oxidase bd-II subunit I
KPK_3339	putative manganese containing catalase	gi152969706	putative catalase
KPK_3340	conserved hypothetical protein	gi152969705	yciE hypothetical protein
KPK_3348	antibiotic biosynthesis monooxygenase domain protein	gi152969701	hypothetical protein
KPK_3349	ACT domain protein	gi152969700	hypothetical protein
KPK_3350	transcriptional regulator, ArsR family	gi152969699	hypothetical protein
KPK_3378	DNA-cytosine methyltransferase [2.1.1.37]	gi152973178	putative site-specific DNA methylas
KPK_3414	transcriptional regulator, AraC family	gi152969691	putative Helix-turn-helix AraC type
KPK_3425	AMP-binding enzyme	gi152969682	crotonobetaine/carnitine-CoA ligase
KPK_3426	transketolase (tktA_2) [2.2.1.1]	gi152969681	tktA transketolase
KPK_3429	PTS system, glucitol-sorbitol-specific IIA component [2.7.1.69]	gi152969678	PTS family enzyme IIA glucitol/sorbitol-specific
KPK_3430	2-keto-3-deoxygluconate permease (kdgT)	gi152969677	2-keto-3-deoxygluconate permease
KPK_3431	sorbitol phosphotransferase enzyme II	gi152969676	putative PTS family enzyme IIBC glucitol/sorbitol-specific
KPK_3433	triosephosphate isomerase (tpiB) [5.3.1.1]	gi152969674	triosephosphate isomerase
KPK_3434	putative sugar-binding domain protein	gi152969673	putative transcriptional regulator sorC family
KPK_3435	hypothetical protein	gi152969672	hypothetical protein
KPK_3447	ferric aerobactin receptor (iutA)	gi152969662	putative TonB-dependent receptor
KPK_3474	transcriptional regulator, LysR family	gi152969636	putative transcriptional regulator (LysR family)
KPK_3475	transporter, major facilitator family	gi152969635	putative permeases of the major facilitator superfamily
KPK_3496	transcriptional regulator, TetR family	gi152969615	putative bacterial regulatory protein TetR
KPK_3501	putative dehydrogenase	gi152969610	ycdW 2-ketoacid reductase
KPK_3503	arginase family protein	gi152969609	putative arginase/agmatinase/formimionoglutamate hydrolase
KPK_3504	transcriptional regulator, TetR family	gi152969608	putative bacterial regulatory protein TetR
KPK_3505	transcriptional regulator, LysR family	gi152969607	putative transcriptional regulator (LysR family)
KPK_3506	pirin family protein	gi152969606	putative cytoplasmic protein
KPK_3512	ferrous iron permease EfeU (efeU)	gi152969601	yijD hypothetical protein
KPK_3513	Na+ dependent nucleoside transporter	gi152969600	nupC nucleoside transport protein (NUP family)
KPK_3514	putative lipoprotein	gi152969599	betA choline dehydrogenase
KPK_3519	conserved hypothetical protein	gi152969596	hypothetical protein
KPK_3529	putative membrane protein	gi152969587	putative transmembrane protein
KPK_3535	oxidoreductase, short chain dehydrogenase-reductase family	gi152969581	putative short-chain dehydrogenase/reductase
KPK_3536	hypothetical protein	gi152969580	hypothetical protein
KPK_3537	hypothetical protein	gi152969579	hypothetical protein
KPK_3549	oxidoreductase, FAD-NAD-binding-iron-sulfur cluster binding protein	gi152969567	putative diogenase beta subunit
KPK_3596	aliphatic sulfonates ABC transporter, periplasmic sulfonate-binding protein (ssuA)	gi152969529	ssuA putative alkanesulfonate transport protein (ABC superfamily peri_bind)
KPK_3597	alkanesulfonate monooxygenase, FMNH(2)-dependent (ssuD) [1.14.14.5]	gi152969528	ssuD putative alkanesulfonate monooxygenase
KPK_3657	DoxX family protein	gi152969462	hypothetical protein
KPK_3663	membrane-associated diguanylate cyclase	gi152969456	hypothetical protein
KPK_3671	sensor histidine kinase	gi152969449	putative signal transduction histidine kinase
KPK_3672	DNA-binding response regulator	gi152969448	putative positive response regulator
KPK_3694	glutathione S-transferase family protein	gi152969427	yliJ putative glutathione S-transferase
KPK_3697	oligosaccharide:H+ symporter	gi152969424	putative proton/sugar symporter LacY
KPK_3711	sugar-binding domain protein, LacI family	gi152969411	putative periplasmic binding protein/LacI transcriptional regulator
KPK_3713	putative hexuronate transporter	gi152969410	putative general substrate transporter
KPK_3714	glycosyl hydrolase, family 31	gi152969409	putative alpha-xylosidase
KPK_3716	conserved hypothetical protein	gi152969407	anaerobic C4-dicarboxylate transporter
KPK_3719	transcriptional regulator, GntR family	gi152969405	putative transcriptional regulator
KPK_3720	glycosyl hydrolase, family 1	gi152969404	putative glycoside hydrolase family 1
KPK_3734	conserved hypothetical protein	gi152969392	hypothetical protein
KPK_3735	conserved hypothetical protein	gi152969391	ybiM hypothetical protein
KPK_3737	conserved hypothetical protein	gi152969390	ybiJ hypothetical protein
KPK_3741	transketolase domain protein	gi152969386	putative transketolase
KPK_3743	transketolase family protein	gi152969385	putative transketolase
KPK_3744	oxidoreductase, short chain dehydrogenase-reductase family protein	gi152969384	putative short-chain dehydrogenase/reductase SDR
KPK_3745	transporter, major facilitator family	gi152969383	putative general substrate transporter
KPK_3746	transcriptional regulator, LysR family	gi152969382	putative bacterial regulatory protein LysR
KPK_3777	histidine ammonia-lyase (hutH) [4.3.1.3]	gi152969353	hutH histidine ammonia lyase
KPK_3778	urocanate hydratase (hutU) [4.2.1.49]	gi152969352	putative urocanase
KPK_3779	histidine utilization repressor (hutC)	gi152969351	hutC histidine utilization repressor
KPK_3780	formimidoylglutamase (hutG) [3.5.3.8]	gi152969350	hutG formimionoglutamate hydrolase
KPK_3781	imidazolonepropionase (hutI) [3.5.2.7]	gi152969349	hutI Imidazolonepropionase
KPK_3783	cation transporting ATPase, E1-E2 family	gi152969347	putative cation transport protein
KPK_3784	universal stress family protein	gi152969346	conserved hypothetical protein adenine nucleotide-binding domain
KPK_3785	efflux transporter, RND family, MFP subunit	gi152969344	hypothetical protein
KPK_3786	RND transporter, hydrophobe-amphiphile efflux-1 (HAE1) family	gi152969343	putative AcrB Cation/multidrug efflux pump
KPK_3788	conserved hypothetical protein	gi152969342	hypothetical protein
KPK_3792	transcriptional regulator, LuxR family	gi152969341	putative bacterial regulatory protein LuxR
KPK_3845	pyrrolidone-carboxylate peptidase (pcp) [3.4.19.3]	gi152969289	putative peptidase C15 pyroglutamyl peptidase I
KPK_3857	putative membrane protein	gi152969276	ydgI putative arginine/ornithine antiporter
KPK_3896	ShlB-type POTRA domain-haemolysin secretion-activation protein ShlB-FhaC-HecB	gi152969248	putative hemolysin activator HlyB
KPK_3897	filamentous haemagglutinin family protein	gi152969247	putative Filamentous haemagglutinin
KPK_3906	penicillin-binding protein 2 (mrdA)	gi152969238	mrdA cell elongation e phase peptidoglycan synthetase penicillin-binding protein 2
KPK_3915	hydrolase, carbon-nitrogen family	gi152969229	ybeM putative NAD(P)-binding amidase-type enzyme (C-N hydrolase family)
KPK_3922	universal stress protein G (uspG)	gi152969223	ybdQ conserved hypothetical protein adenine nucleotide-binding domain
KPK_3930	2,3-diketo-5-methylthio-1-phosphopentane phosphatase (mtnC) [5.3.2.- 3.1.3.-]	gi152969215	phosphoglycolate phosphatase
KPK_3931	aci-reductone dioxygenase (mtnD) [1.13.-.- 1.13.-.-]	gi152969214	putative acireductone dioxygenase ARD
KPK_3934	sugar ABC transporter, periplasmic sugar-binding protein	gi152969212	putative D-ribose transport protein (ABC superfamily peri_bind)
KPK_3935	sugar ABC transporter, ATP-binding protein	gi152969211	putative ABC-type sugar transport system ATPase component
KPK_3936	sugar ABC transporter, permease protein	gi152969210	putative sugar transport protein (ABC superfamily membrane)
KPK_3937	sugar ABC transporter, permease protein	gi152969209	putative bacterial inner-membrane translocator
KPK_3938	kinase, pfkB family	gi152969208	putative kinase
KPK_3939	D-isomer specific 2-hydroxyacid dehydrogenase family protein	gi152969207	putative D-3-phosphoglycerate dehydrogenase
KPK_3940	carbohydrate kinase, FGGY family	gi152969206	putative carbohydrate kinase FGGY
KPK_3941	methylthioribulose-1-phosphate dehydratase (mtnB) [4.2.-.-]	gi152969205	putative aldolase
KPK_3942	permease, cytosine-purine, uracil, thiamine, allantoin family	gi152969204	putative cytosine permease/transport
KPK_3944	putative cytosine deaminase	gi152969203	putative cytosine deaminase and related metal-dependent hydrolases
KPK_3945	sugar-binding domain protein, LacI family	gi152969202	putative periplasmic binding protein/LacI transcriptional regulator
KPK_3946	inositol monophosphatase family protein	gi152969201	putative inositol monophosphatase
KPK_3947	transporter, major facilitator family	gi152969200	hypothetical protein
KPK_3948	histidine acid phosphatase family protein	gi152969199	putative 3-phytase precursor
KPK_3949	S-methyl-5-thioribose-1-phosphate isomerase (mtnA) [5.3.1.23]	gi152969198	putative enzyme with methyltransferase domain
KPK_3950	5-methylthioribose kinase (mtnK) [2.7.1.100]	gi152969197	5-methylthioribose kinase
KPK_3951	conserved hypothetical protein	gi152969196	hypothetical protein
KPK_3952	putative sugar ABC transporter, periplasmic sugar-binding protein	gi152969195	putative periplasmic binding protein/LacI transcriptional regulator
KPK_3953	putative sugar ABC transporter, permease protein	gi152969194	putative ABC transporter permease protein
KPK_3954	putative sugar ABC transporter, ATP-binding protein	gi152969193	putative ABC transporter
KPK_3957	plasmid stabilization system protein, RelE-ParE family	gi152969190	hypothetical protein
KPK_3959	DNA binding protein	gi152969189	putative transcriptional regulators
KPK_3970	ferric enterobactin ABC transporter, permease protein FepD (fepD)	gi152969179	fepD ferric enterobactin (enterochelin) transport
KPK_3976	ferrienterobactin receptor (fepA)	gi152969173	fepA outer membrane porin receptor for ferric enterobactin and colicins B and D
KPK_3978	transketolase family protein	gi152969164	putative transketolase C-terminal section
KPK_3979	transketolase domain protein	gi152969165	putative transketolase
KPK_3980	putative sugar-binding domain protein	gi152969166	putative sugar-binding region
KPK_3981	putative glycerol kinase	gi152969162	putative carbohydrate kinase
KPK_3988	glutathione S-transferase domain protein	gi152969161	putative S-transferase
KPK_3989	transporter, small conductance mechanosensitive ion channel (MscS) family	gi152969159	putative transport
KPK_3990	transcriptional regulator, LysR family	gi152969160	putative bacterial regulatory protein LysR
KPK_4000	putative lipoprotein	gi152968623	ygdI hypothetical protein
KPK_4001	acetyltransferase, GNAT family	gi152969154	putative GCN5-related N-acetyltransferase
KPK_4002	ABC transporter, periplasmic substrate-binding protein	gi152969153	putative ABC transport system periplasmic binding protein
KPK_4003	ABC transporter, permease protein	gi152969152	putative ABC transport system permease protein
KPK_4004	ABC transporter, permease protein	gi152969151	putative ABC transport system permease protein
KPK_4005	ABC transporter, ATP-binding protein	gi152969150	putative ABC transporter
KPK_4006	ABC transporter, ATP-binding protein	gi152969149	putative ATP-binding component of a transport system
KPK_4007	putative taurine--pyruvate aminotransferase	gi152969148	4-aminobutyrate aminotransferase
KPK_4008	serine 3-dehydrogenase	gi152969147	putative oxidoreductase
KPK_4010	amino acid ABC transporter, permease protein	gi152969145	putative binding-protein-dependent transport systems inner membrane component
KPK_4011	amino acid ABC transporter, permease protein	gi152969144	putative binding-protein-dependent transport systems inner membrane component
KPK_4012	amino acid ABC transporter, periplasmic amino acid-binding protein	gi152969143	glutamine ABC transporter periplasmic-binding protein
KPK_4013	transcriptional regulator, GntR family-aminotransferase, classes I and II	gi152969141	putative aminotransferase putative regulator domain in N-terminal
KPK_4014	transcriptional regulator, GntR family	gi152969142	putative bacterial regulatory protein GntR
KPK_4016	amidase, hydantoinase-carbamoylase family [3.5.-.-]	gi152969140	putative amidohydrolase
KPK_4017	oligopeptide-dipeptide ABC transporter, ATP-binding protein	gi152969139	putative ABC transport system ATP-binding protein
KPK_4018	oligopeptide-dipeptide ABC transporter, ATP-binding protein	gi152969138	putative ABC transporter
KPK_4019	oligopeptide-dipeptide ABC transporter, permease protein	gi152969137	putative binding-protein-dependent transport systems inner membrane component
KPK_4020	oligopeptide-dipeptide ABC transporter, permease protein	gi152969136	putative binding-protein-dependent transport systems inner membrane component
KPK_4021	oligopeptide-dipeptide ABC transporter, periplasmic oligopeptide-dipeptide-binding protein	gi152969135	putative bacterial extracellular solute-binding protein family 5
KPK_4024	RND transporter, hydrophobe-amphiphile efflux-1 (HAE1) family	gi152969132	putative acridine efflux pump
KPK_4025	efflux transporter, RND family, MFP subunit	gi152969131	putative secretion protein HlyD
KPK_4026	cation transporting ATPase, E1-E2 family	gi152969130	Mg2+ transport ATPase P-type 1
KPK_4028	transcriptional activator RamA (ramA)	gi152969127	putative regulatory protein
KPK_4030	transcriptional regulator, TetR family	gi152969126	putative regulatory protein
KPK_4035	putative membrane protein	gi152969116	putative permease
KPK_4036	conserved hypothetical protein	gi152969115	hypothetical protein
KPK_4039	sugar binding transcriptional regulator, LacI family	gi152969113	putative bacterial regulatory protein LacI
KPK_4040	putative lipoprotein	gi152969112	hypothetical protein
KPK_4041	oxidoreductase family protein	gi152969111	putative NADH-dependent dehydrogenase
KPK_4042	AP endonuclease, family 2	gi152969110	putative xylose isomerase-like TIM barrel
KPK_4045	ferrichrome receptor FcuA (fcuA)	gi152969107	putative TonB-dependent receptor
KPK_4047	putative phenylacetaldehyde dehydrogenase	gi152969106	putative aldehyde dehydrogenase
KPK_4048	FAD-dependent oxidoreductase	gi152969105	hypothetical protein
KPK_4049	conserved hypothetical protein	gi152969104	hypothetical protein
KPK_4050	amino acid permease family protein	gi152969103	putative amino acid/amine transport protein
KPK_4051	conserved hypothetical protein	gi152969102	hypothetical protein
KPK_4052	histone deacetylase family protein	gi152969101	putative deacetylase
KPK_4054	monoamine regulon transcriptional regulator (moaR)	gi152969100	putative bacterial regulatory protein LuxR
KPK_4056	oxidoreductase, short chain dehydrogenase-reductase family	gi152969097	putative 3-ketoacyl-(acyl-carrier-protein) reductase
KPK_4058	oxidoreductase, aldo-keto reductase family	gi152969096	putative aldo/keto reductase
KPK_4059	amino acid ABC transporter, periplasmic amino acid-binding protein	gi152969095	putative bacterial extracellular solute-binding protein family 3
KPK_4060	amidohydrolase family protein	gi152969094	aminobenzoyl-glutamate utilization protein
KPK_4063	conserved hypothetical protein	gi152969092	hypothetical protein
KPK_4065	ABC transporter, iron chelate uptake transporter (FeCT) family, periplasmic substrate-binding protein	gi152969091	putative periplasmic binding protein
KPK_4066	ABC transporter, iron chelate uptake transporter (FeCT) family, permease protein	gi152969090	putative ABC transporter permease
KPK_4067	ABC transporter, iron chelate uptake transporter (FeCT) family, ATP-binding protein	gi152969089	putative ABC transporter
KPK_4071	fructokinase (scrK) [2.7.1.4]	gi152969087	fructokinase
KPK_4072	sucrose porin ScrY (scrY)	gi152969086	sucrose porin
KPK_4073	PTS system sucrose-specific EIIBC component (scrA) [2.7.1.69]	gi152969085	sucrose-specific enzyme II
KPK_4074	sucrose-6-phosphate hydrolase (scrB) [3.2.1.26]	gi152969084	beta-fructofuranosidase sucrose-6-phosphate hydrolase
KPK_4075	sucrose operon repressor (scrR)	gi152969083	putative bacterial regulatory protein LacI
KPK_4077	sugar ABC transporter, permease protein	gi152969082	putatiive bacterial inner-membrane translocator
KPK_4078	sugar ABC transporter, ATP-binding protein	gi152969081	putative ABC transporter
KPK_4080	putative transcriptional regulator	gi152969079	hypothetical protein
KPK_4081	inositol 2-dehydrogenase (idhA) [1.1.1.18]	gi152969078	putative oxidoreductase
KPK_4083	oxidoreductase, NAD binding [1.-.-.-]	gi152969077	putative oxidoreductase
KPK_4084	oxidoreductase, NAD binding [1.-.-.-]	gi152969076	putative oxidoreductase
KPK_4085	rhizopine catabolism protein MocC (mocC)	gi152969075	hypothetical protein
KPK_4088	hypothetical protein	gi152969074	hypothetical protein
KPK_4096	lipid A biosynthesis lauroyl acyltransferase (lpxL_2) [2.3.1.-]	gi152969067	lipid A biosynthesis lauroyl acyltransferase
KPK_4097	acetyltransferase, GNAT family	gi152969066	putative acetyltransferase GNAT family
KPK_4098	fimbrial protein	gi152969065	putative fimbrial biogenesis outer membrane usher protein
KPK_4099	fimbrial usher protein	gi152969064	putative outer membrane protein
KPK_4100	gram-negative pili assembly chaperone	gi152968839	stbB putative fimbriae chaparone
KPK_4101	fimbrial protein	gi152969062	putative fimbrial-like protein
KPK_4102	transcriptional regulator, LuxR family	gi152969061	response regulator (activator) in two-component regulatory system wtih UhpB regulates uhpT expression (LuxR/UhpA family)
KPK_4104	putative citrate (Si)-synthase	gi152969060	putative citrate synthase
KPK_4107	hydroxyisourate hydrolase (uraH) [3.5.2.17]	gi152969059	hypothetical protein
KPK_4200	putative membrane protein	gi152969051	ybjC hypothetical protein
KPK_4204	conserved hypothetical protein	gi152969047	putative outer membrane protein
KPK_4241	transcriptional regulator, GntR family-aminotransferase family protein	gi152969011	putative bacterial regulatory protein GntR
KPK_4244	acetyltransferase, GNAT family	gi152969010	acetyltransferase
KPK_4246	sugar binding transcriptional regulator, LacI family	gi152969007	transcriptional repressor of lactose catabolism (GalR/LacI family)
KPK_4248	PTS system, IIB component	gi152969005	putataive phosphotransferase system PTS
KPK_4249	beta-galactosidase (bgaB) [3.2.1.23]	gi152969004	putative glycoside hydrolase
KPK_4250	glycosyl hydrolase, family 53 [3.2.-.-]	gi152969003	putative galactosidase
KPK_4251	sugar ABC transporter, permease protein	gi152969002	putative binding-protein-dependent transport systems inner membrane component
KPK_4252	sugar ABC transporter, permease protein	gi152969001	maltose transport protein (ABC superfamily membrane)
KPK_4253	sugar ABC transporter, periplasmic sugar-binding protein	gi152969000	periplasmic maltose-binding protein
KPK_4258	putative membrane protein	gi152968995	hypothetical protein
KPK_4259	transcriptional regulator, GntR family-aminotransferase family protein	gi152968994	putative transcriptional regulator (GntR family)
KPK_4260	hypothetical protein	gi152968993	hypothetical protein
KPK_4261	conserved hypothetical protein	gi152968992	hypothetical protein
KPK_4263	hypothetical protein	gi152968991	putative dTDP-glucose pyrophosphorylase
KPK_4273	pyridoxal-phosphate dependent enzyme	gi152968982	putative cysteine synthase/cystathionine beta-synthase
KPK_4295	hypothetical protein	gi152968962	hypothetical protein
KPK_4296	transcriptional regulator, IclR family	gi152968961	Bacterial regulatory proteins IclR
KPK_4297	putative shikimate 5-dehydrogenase	gi152968960	Shikimate/quinate 5-dehydrogenase
KPK_4298	FAD-dependent oxidoreductase	gi152968959	putative electron transfer flavoprotein-NAD/FAD/quinone oxidoreductase
KPK_4299	conserved hypothetical protein	gi152968958	NIPSNAP
KPK_4300	FAD-dependent oxidoreductase	gi152968957	hypothetical protein
KPK_4301	AP endonuclease, family 2	gi152968956	Xylose isomerase-like TIM barrel
KPK_4302	4-hydroxybenzoate transporter	gi152968955	General substrate transporter
KPK_4303	oxidoreductase, NAD binding [1.-.-.-]	gi152968954	Oxidoreductase
KPK_4308	conserved hypothetical protein	gi152968949	hypothetical protein
KPK_4313	oxidoreductase, aldo-keto reductase family	gi152968944	yajO putative NAD(P)H-dependent xylose reductase
KPK_4322	helix-turn-helix domain protein	gi152968935	putative deoR-family transcriptional regulator
KPK_4323	glyoxalase family protein	gi152968934	hypothetical protein
KPK_4331	antioxidant, AhpC-TSA family	gi152968927	putative thiol - alkyl hydroperoxide reductase
KPK_4334	PTS system, IIB component	gi152968925	putative phosphotransferase system lactose/cellobiose-specific IIB subunit
KPK_4335	putative sugar-specific permease, SgaT-UlaA family	gi152968924	putative sugar-specific permeas
KPK_4336	kinase, pfkB family	gi152968923	putative kinase
KPK_4338	amidohydrolase family protein	gi152968921	hypothetical protein
KPK_4339	antibiotic biosynthesis monooxygenase domain protein	gi152968920	putative transport protein
KPK_4340	isochorismatase hydrolase family protein [3.-.-.-]	gi152968919	putative cysteine hydrolase
KPK_4342	transcriptional regulator, LysR family	gi152968918	putative transcriptional regulator (LysR family)
KPK_4343	proline-specific permease ProY (proY)	gi152968916	proY proline permease transport protein
KPK_4349	manno(fructo)kinase (mak) [2.7.1.-]	gi152968910	yajF possible NAGC-like transcriptional regulator
KPK_4356	conserved hypothetical protein	gi152968904	hypothetical protein
KPK_4362	MdtG family protein	gi152968898	putative permease
KPK_4363	extensin domain protein	gi152968897	putative inner membrane protein
KPK_4369	isochorismatase family protein [3.-.-.-]	gi152968891	hypothetical isochorismatase family protein
KPK_4373	acyltransferase domain protein	gi152968888	yhjT hypothetical protein
KPK_4381	ethanolamine permease (eat)	gi152968881	yhfM putative amino acid/amine transport protein
KPK_4382	putative ethanolamine ammonia-lyase, large subunit	gi152968880	eutB ethanolamine ammonia-lyase heavy chain
KPK_4383	putative ethanolamine ammonia-lyase, light chain	gi152968879	eutC ethanolamine ammonia-lyase small subunit
KPK_4384	branched-chain amino acid ABC transporter, periplasmic amino acid-binding protein	gi152968878	livJ high-affinity branched-chain amino acid transport protein (ABC superfamily peri_bind)
KPK_4385	branched-chain amino acid ABC transporter, permease protein	gi152968877	livH high-affinity branched-chain amino acid transport protein (ABC superfamily membrane)
KPK_4386	branched-chain amino acid ABC transporter, permease protein	gi152968876	livM high-affinity branched-chain amino acid transport
KPK_4387	branched-chain amino acid ABC transporter, ATP-binding protein	gi152968875	livG ATP-binding component of high-affinity branched-chain amino acid transport system
KPK_4388	branched-chain amino acid ABC transporter, ATP-binding protein	gi152968874	livF ATP-binding component of leucine transport
KPK_4389	hypothetical protein	gi152968873	umuC DNA polymerase IV
KPK_4391	putative amino acid ABC transporter, periplasmic amino acid-binding protein	gi152968872	fliY cysteine transport protein (ABC superfamily peri_bind)
KPK_4392	putative amino acid ABC transporter, ATP-binding protein	gi152968871	gltL ATP-binding protein of glutamate/aspartate transport system
KPK_4393	putative amino acid ABC transporter, permease protein	gi152968870	gltJ glutamate/aspartate transport protein (ABC superfamily membrane)
KPK_4394	putative amino acid ABC transporter, permease protein	gi152968869	yhdY putative amino acid transport protein (ABC superfamily membrane)
KPK_4403	phosphonate ABC transporter, permease protein (phnE)	gi152968860	hypothetical protein
KPK_4404	phosphonate ABC transporter, permease protein	gi152968859	phnE membrane channel protein component of Pn transporter
KPK_4407	NlpC-P60 family protein	gi152968856	nlpC lipoprotein
KPK_4408	outer membrane pore protein E (phoE)	gi152968855	phoE outer membrane pore protein E (EIcNmpAB)
KPK_4476	succinate-semialdehyde dehydrogenase (NAD(P)(+)) (gabD) [1.2.1.16]	gi152968830	gabD succinate-semialdehyde dehydrogenase I NADP-dependent
KPK_4486	glycerophosphoryl diester phosphodiesterase family protein	gi152968820	hypothetical protein
KPK_4487	conserved hypothetical protein	gi152968819	hypothetical protein
KPK_4488	NADH:ubiquinone oxidoreductase, na(+)-translocating, F subunit (nqrF) [1.6.5.-]	gi152968818	Na-translocating NADH ubiquinone oxidoreductase beta chain
KPK_4489	NADH:ubiquinone oxidoreductase, Na(+)-translocating, e subunit (nqrE) [1.6.5.-]	gi152968817	Na(+)-translocating NADH-quinone reductase subunit E
KPK_4490	NADH:ubiquinone oxidoreductase, Na(+)-translocating, D subunit (nqrD) [1.6.5.-]	gi152968816	Na(+)-translocating NADH-quinone reductase chain D
KPK_4492	NADH:ubiquinone oxidoreductase, na(+)-translocating, B subunit (nqrB) [1.6.5.-]	gi152968814	Na(+)-translocating NADH-quinone reductase chain B
KPK_4493	NADH:ubiquinone oxidoreductase, na(+)-translocating, A subunit (nqrA) [1.6.5.-]	gi152968813	NADH-ubiquinone oxidoreductase subunit A
KPK_4521	D-methionine ABC transporter, ATP-binding protein (metN)	gi152968794	metN D- and L-methionine transport protein (ABC superfamily atp_bind)
KPK_4523	D-methionine ABC transporter, periplasmic D-methionine-binding lipoprotein (metQ)	gi152968792	metQ D-methionine transport protein (ABC superfamily peri_bind)
KPK_4573	pullulanase (pulA) [3.2.1.41]	gi152968744	pul Pullulanase protein
KPK_4575	pullulanase secretion envelope protein PulC (pulC)	gi152968742	pulC Pullulanase C protein
KPK_4580	pullulanase secretion protein PulH (pulH)	gi152968737	pulH Pullulanase H protein
KPK_4581	pullulanase secretion protein PulI (pulI)	gi152968736	pulI Pullulanase I protein
KPK_4582	pullulanase secretion protein PulJ (pulJ)	gi152968735	pulJ Pullulanase J protein
KPK_4584	pullulanase secretion protein PulL (pulL)	gi152968733	pulL Pullulanase L protein
KPK_4585	pullulanase secretion protein PulM (pulM)	gi152968732	pulM Pullulanase M protein
KPK_4586	pullulanase secretion protein PulN (pulN)	gi152968731	pulN Pullulanase N protein
KPK_4608	conserved domain protein	gi152968710	hypothetical protein
KPK_4610	peptidyl-prolyl cis-trans isomerase, FKBP-type domain	gi152968709	hypothetical protein
KPK_4617	conserved hypothetical protein	gi152968703	probable secreted protein
KPK_4618	putative lipoprotein	gi152968702	probable secreted protein
KPK_4624	aromatic amino acid transport protein AroP (aroP)	gi152968697	aroP aromatic amino acid transport protein
KPK_4625	sugar transporter, glycoside-pentoside-hexuronide (GPH):cation symporter family	gi152968696	putative permease of the Na+:galactoside symporter family
KPK_4626	alpha-N-arabinofuranosidase [3.2.1.55]	gi152968695	putative cytoplasmic protein
KPK_4653	peptidoglycan synthetase FtsI (ftsI) [2.4.1.129]	gi152968669	ftsI division-specific transpeptidase penicillin-binding protein 3
KPK_4666	NADH:flavin oxidoreductase, NADH oxidase family [1.-.-.-]	gi152968657	fadH 24-dieonyl-CoA reductase FMN-linked
KPK_4670	transcriptional regulator, LysR family	gi152968653	transcriptional regulator LysR family
KPK_4671	transporter, anion:cation symporter (ACS) family	gi152972598	dgoT D-galactonate transport
KPK_4673	conserved hypothetical protein	gi152968650	hypothetical protein
KPK_4699	glutathione-regulated potassium-efflux system ancillary protein KefF (kefF)	gi152968624	yabF glutathione-regulated potassium-efflux system ancillary protein
KPK_4711	triphosphoribosyl-dephospho-CoA synthase (citG) [2.7.8.25]	gi152968619	citG2 putative modifier of citrate lyase protein
KPK_4716	citrate:sodium symporter (citS)	gi152968614	putative citrate-sodium symport
KPK_4718	oxaloacetate decarboxylase alpha subunit (oadA_1) [4.1.1.3]	gi152969322	acetyl-CoA carboxylase
KPK_4719	oxaloacetate decarboxylase beta subunit (oadB_1) [4.1.1.3]	gi152972150	putative oxaloacetate decarboxylase beta chain
KPK_4720	sensor kinase CitA (citA) [2.7.13.3]	gi152968610	putative transcription regulator histidine kinase for citrate
KPK_4721	transcriptional regulatory protein dpiA (dpiA)	gi152968609	putative transcription regulator sensor for citrate
KPK_4723	transcriptional regulator, LysR family	gi152968608	yeaT putative transcriptional regulator (LysR family)
KPK_4726	transporter, divalent anion:Na+ symporter (DASS) family	gi152969321	putative response regulator membrane protein
KPK_4746	transporter, major facilitator family	gi152968592	proP low-affinity transport system proline permease II
KPK_4748	transaldolase B (talB) [2.2.1.2]	gi152968590	talB transaldolase
KPK_4751	putative lipoprotein	gi152968587	hypothetical protein
KPK_4792	membrane-associated diguanylate cyclase	gi152973289	ycdT putative transmembrane protein
KPK_4794	PTS system, lactose-cellobiose family IIC component [2.7.1.69]	gi152973287	putative phosphotransferase system
KPK_4795	YbaK-prolyl-tRNA synthetase-associated domain protein	gi152973286	hypothetical protein
KPK_4798	transcriptional regulator PobR (pobR)	gi152973283	putative ARAC-type regulatory protein
KPK_4799	4-hydroxybenzoate 3-monooxygenase (pobA) [1.14.13.2]	gi152973282	putative flavoprotein monooxygenase
KPK_4808	SIS domain protein	gi152973273	putative glucosamine-fructose-6-phosphate aminotransferase
KPK_4809	PTS system, IID component	gi152973272	putative PTS permease
KPK_4810	PTS system, IIC component	gi152973271	putative PTS permease
KPK_4811	PTS system, IIB component	gi152973270	putative PTS permease
KPK_4812	PTS system, IIA component	gi152973269	putative PTS permease
KPK_4813	sigma-54 dependent transcriptional regulator	gi152973268	putative NtrC family transcriptional regulators ATPase domain
KPK_4818	acetyltransferase, GNAT family	gi152973267	putative N-acetyltransferase
KPK_4819	acetyltransferase, GNAT family	gi152973266	putative N-acetyltransferase
KPK_4820	malate-L-lactate dehydrogenase family protein [1.1.1.-]	gi152973258	putative dehydrogenase
KPK_4829	homoprotocatechuate degradation operon regulator, HpaR (hpaR)	gi152973257	hpaR 4-hydroxyphenylacetate catabolism
KPK_4831	4-hydroxyphenylacetate degradation bifunctional isomerase-decarboxylase, N-terminal subunit [4.1.1.68 5.3.3.10]	gi152973256	hpaG 4-hydroxyphenylacetate catabolism
KPK_4832	4-hydroxyphenylacetate degradation bifunctional isomerase-decarboxylase, C-terminal subunit [4.1.1.68 5.3.3.10]	gi152973255	hpaG 4-hydroxyphenylacetate catabolism
KPK_4833	5-carboxymethyl-2-hydroxymuconate semialdehyde dehydrogenase (hpaE) [1.2.1.60]	gi152973254	hpaE 4-hydroxyphenylacetate catabolism
KPK_4834	3,4-dihydroxyphenylacetate 2,3-dioxygenase (hpaD) [1.13.11.15]	gi152973253	hpaD 4-hydroxyphenylacetate catabolism
KPK_4835	5-carboxymethyl-2-hydroxymuconate delta isomerase (hpcD) [5.3.3.10]	gi152973252	hpaF 4-hydroxyphenylacetate catabolism
KPK_4836	2-oxo-hepta-3-ene-1,7-dioic acid hydratase (hpaH) [4.2.-.-]	gi152973251	hpaH 4-hydroxyphenylacetate catabolism
KPK_4837	2,4-dihydroxyhept-2-ene-1,7-dioic acid aldolase (hpaI) [4.1.2.-]	gi152973250	hpaI 4-hydroxyphenylacetate catabolism
KPK_4839	4-hydroxyphenylacetate catabolism regulatory protein HpaA (hpaA)	gi152973248	hpaA 4-hydroxyphenylacetate catabolism
KPK_4841	4-hydroxyphenylacetate 3-monooxygenase, reductase component (hpaC) [1.14.13.3]	gi152973246	hpaC 4-hydroxyphenylacetate catabolism
KPK_4844	hypothetical protein	gi152973244	hypothetical protein
KPK_4848	YfaZ family protein	gi152973240	putative porin
KPK_4850	aldehyde dehydrogenase (NAD) family protein [1.2.1.-]	gi152973239	putative aldehyde dehydrogenase
KPK_4852	transcriptional regulator, AraC family	gi152973237	negative transcriptional regulator of cel operon
KPK_4853	translocator protein, LysE family	gi152973236	amino acid exporter (threonine)
KPK_4856	conserved hypothetical protein	gi152973233	hypothetical protein
KPK_4864	putative membrane protein	gi152973230	putative (R)-hydroxyglutaryl-CoA dehydratase activator (putative oxidoreductase)
KPK_4865	auxiliary transport protein, membrane fusion protein (MFP) family	gi152973229	putative secretion protein
KPK_4866	transcriptional regulator, MarR family	gi152973228	putative bacterial regulatory protein MarR
KPK_4871	glutathione transferase, FosA (fosA) [2.5.1.18]	gi152973226	putative glyoxalase/bleomycin resistance protein/dioxygenase
KPK_4872	transcriptional regulator, LysR family	gi152973225	putative bacterial regulatory protein LysR
KPK_4873	NAD(P)H dehydrogenase (quinone) family	gi152973224	putativae NAD(P)H dehydrogenase (quinone)
KPK_4890	tryptophanyl-tRNA synthetase [6.1.1.2]	gi152973219	trpS putative tryptophanyl-tRNA synthetase
KPK_4895	hypothetical protein	gi152973215	hypothetical protein
KPK_4901	cupin family protein	gi152973214	hypothetical protein
KPK_4904	cation efflux system protein CusC (cusC)	gi152973210	outer membrane transport protein involved in copper (silver) tolerance
KPK_4908	putative membrane protein	gi152973206	cyanate transport
KPK_4912	NAD dependent epimerase-dehydratase family	gi152973203	oxidoreductase
KPK_4913	amine oxidase, flavin-containing	gi152973202	L-aspartate oxidase
KPK_4914	conserved hypothetical protein	gi152973201	hypothetical protein
KPK_4915	cyclopropane-fatty-acyl-phospholipid synthase family protein	gi152973200	putative cyclopropane-fatty-acyl-phospholipid synthase
KPK_4916	putative membrane protein	gi152973199	hypothetical protein
KPK_4918	putative lipoprotein	gi152973198	hypothetical protein
KPK_4919	conserved hypothetical protein	gi152973197	hypothetical protein
KPK_4920	putative porin	gi152973195	hypothetical protein
KPK_4922	xylose isomerase (xylA_2) [5.3.1.5]	gi152973194	xylose isomerase
KPK_4923	xyloside permease (xynT)	gi152973193	hypothetical protein
KPK_4925	HNH endonuclease domain protein	gi152973191	hypothetical protein
KPK_4926	conserved hypothetical protein	gi152973190	hypothetical protein
KPK_4929	putative type VI secretion system effector, Hcp1 family	gi152971614	aminoacyl-histidine dipeptidase (peptidase D)
KPK_4962	conserved hypothetical protein	gi152970645	hypothetical protein
KPK_4966	MdtM family protein	gi152970643	putative sugar transport protein
KPK_4967	conserved hypothetical protein	gi152968848	hypothetical protein
KPK_4980	carbonate dehydratase	gi152973157	yadF putative carbonic anhdrase
KPK_4981	inorganic anion transporter, sulfate permease (SulP) family	gi152973156	putative sulfate transporter
KPK_4983	ABC transporter, permease protein	gi152973154	putative SN-glycerol-3-phosphate transport system permease
KPK_4984	ABC transporter, permease protein	gi152973153	putative SN-glycerol-3-phosphate transport system permease
KPK_4985	putative phosphodiesterase	gi152973152	putative phosphohydrolase
KPK_4986	sugar ABC transporter, ATP-binding protein	gi152973151	putative ABC transporter
KPK_4987	ABC transporter, periplasmic substrate-binding protein	gi152973150	putative SN-glycerol-3-phosphate-binding periplasmic protein
KPK_4988	inosose dehydratase (iolE) [4.2.1.-]	gi152973149	putative sugar phosphate isomerases/epimerases
KPK_4989	protein IolH (iolH)	gi152973148	putative epimerase/isomerase
KPK_4990	inositol 2-dehydrogenase (idh) [1.1.1.18]	gi152973147	putative NADH-dependent dehydrogenase
KPK_4991	thiamine pyrophosphate enzyme	gi152973146	putative acetolactate synthase large subunit
KPK_4994	kinase, pfkB family	gi152973145	putative carbohydrate kinase
KPK_4995	transcriptional regulator, RpiR family	gi152973144	putative helix-turn-helix protein
KPK_4996	myo-inositol catabolism protein	gi152973143	hypothetical protein
KPK_4997	methylmalonate-semialdehyde dehydrogenase (acylating) (mmsA) [1.2.1.27]	gi152973142	putative aldehyde dehydrogenase
KPK_4998	AP endonuclease, family 2	gi152973141	hypothetical protein
KPK_5007	tRNA-(MS[2]IO[6]A)-hydroxylase (miaE)	gi152973133	miaE hydroxylase for synthesis of 2-methylthio-cis-ribozeatin in tRNA
KPK_5021	putative transcriptional regulator-PTS system, IIA component	gi152973114	frvR putative phosphotransferase system mannitol/fructose-specific IIA domain (Ntr-type)
KPK_5022	conserved hypothetical protein	gi152973113	ybhE putative isomerase
KPK_5023	conserved hypothetical protein	gi152973112	putative periplasmic protein
KPK_5024	putative pyridoxal phosphate-dependent enzyme	gi152973111	putative selenocysteine synthase
KPK_5025	amidohydrolase family protein	gi152973110	putative dihydroorotase
KPK_5026	putative membrane protein	gi152973109	putative inner membrane protein
KPK_5028	conserved hypothetical protein	gi152973107	putative cytoplasmic protein
KPK_5029	conserved hypothetical protein	gi152973106	putative cytoplasmic protein
KPK_5030	PRD domain protein	gi152973105	putative cytoplasmic protein
KPK_5032	soluble cytochrome b562 (cybC)	gi152973104	cybC cytochrome b(562)
KPK_5036	conserved hypothetical protein	gi152973101	trxC putative thioredoxin-like protein
KPK_5037	acetyltransferase, GNAT family	gi152973100	yjdJ putative acyltransferase domain
KPK_5050	conserved hypothetical protein	gi152969324	hypothetical protein
KPK_5056	oligosaccharide:H+ symporter	gi152973085	putative proton/sugar symporter LacY
KPK_5057	glycosyl hydrolase, family 42	gi152973084	putative glycoside hydrolase family 42
KPK_5058	transcriptional regulator, AraC family	gi152973083	putative helix-turn-helix AraC type
KPK_5065	transcriptional regulator, AraC family	gi152973076	putative helix-turn-helix AraC type
KPK_5068	D-serine-D-alanine-glycine transporter (cycA)	gi152973073	cycA D-alanine/D-serine/glycine transport protein (APC family)
KPK_5075	transporter, major facilitator family	gi152973064	hypothetical protein
KPK_5094	conserved domain protein	gi152973046	yhdP hypothetical protein
KPK_5108	polar amino acid ABC transporter (PAAT) family, periplasmic amino acid-binding protein	gi152973035	putative arginine-binding periplasmic protein
KPK_5120	outer membrane lipoprotein Blc (blc_2)	gi152973024	blc outer membrane lipoprotein (lipocalin)
KPK_5128	hypothetical protein	gi152973017	pytative periplasmic chaperone
KPK_5129	gram-negative pili assembly chaperone protein	gi152973016	periplasmic chaperone required for type 1 fimbriae
KPK_5130	fimbrial usher family protein	gi152973015	putative fimbrial biogenesis outer membrane usher protein
KPK_5131	hypothetical protein	gi152973014	putative fimbrial-like protein
KPK_5133	microcin H47 secretion protein (mchE)	gi152973012	putative secretion ATPase
KPK_5134	microcin H47 ABC transporter, permease-ATP-binding protein (mchF) [3.4.22.-]	gi152973011	putative secretion ATPase
KPK_5135	conserved hypothetical protein	gi152973010	yjeJ hypothetical protein
KPK_5147	conserved domain protein	gi152972999	hypothetical protein
KPK_5149	conserved hypothetical protein	gi152972993	hypothetical protein
KPK_5150	transcriptional regulator, LuxR family	gi152972992	hypothetical protein
KPK_5155	DSBA-like thioredoxin domain protein	gi152972987	putative DSBA oxidoreductase
KPK_5156	integral membrane protein, TerC family	gi152972986	putative transmembrane protein
KPK_5160	plasmid segregation protein ParM (parM)	gi152972983	groEL chaperonin GroEL
KPK_5178	sensor histidine kinase-response regulator	gi152972966	putative histidine protein kinase
KPK_5179	putative ribose ABC transporter, ATP-binding protein	gi152972965	putative ABC transporter
KPK_5180	putative ribose ABC transporter, permease protein	gi152972964	putative carbohydrate ABC transport system permease
KPK_5181	putative ribose ABC transporter, periplasmic ribose-binding protein	gi152972963	D-ribose periplasmic binding protein
KPK_5182	kinase, pfkB family	gi152972962	putative carbohydrate kinase
KPK_5183	conserved hypothetical protein	gi152972961	hypothetical protein
KPK_5184	conserved hypothetical protein	gi152972960	hypothetical protein
KPK_5185	DNA-binding response regulator	gi152972959	putative response regulator
KPK_5187	formate dehydrogenase H, alpha subunit, selenocysteine-containing (fdhF) [1.2.1.2]	gi152972958	fdhF hypothetical protein
KPK_5194	fimbrial protein	gi152972951	putative adhesin
KPK_5195	fimbrial protein	gi152972950	fimbrial morphology
KPK_5196	fimbrial usher family protein	gi152972949	putative outer membrane usher protein
KPK_5197	gram-negative pili assembly chaperone	gi152972948	putative chaperone
KPK_5198	fimbrial protein	gi152972947	putative fimbrial-like protein
KPK_5200	LrgB family protein	gi152972945	putative inner membrane protein
KPK_5201	LrgA family protein	gi152972944	putative inner membrane protein
KPK_5202	transcriptional regulator, LysR family	gi152972943	putative transcriptional regulator LysR family
KPK_5203	Na+-H+ antiporter	gi152972942	yjcE putative sodium:hydrogen antiporter (CPA1 family)
KPK_5205	putative glutathione S-transferase	gi152972940	yfcG putative S-transferase
KPK_5208	regulatory protein SoxS (soxS)	gi152972938	soxS regulation of superoxide response regulon
KPK_5210	ABC transporter, permease protein	gi152972935	putative ABC transporter permease protein
KPK_5211	ABC transporter, permease protein	gi152972934	spermidine/putrescine ABC transporter membrane component
KPK_5212	ABC transporter, periplasmic substrate-binding protein	gi152972933	periplasmic maltose-binding protein
KPK_5213	ABC transporter, ATP-binding protein	gi152972932	putrescine/spermidine ABC transporter ATPase
KPK_5214	metallo-beta-lactamase domain protein	gi152972931	ribonuclease Z
KPK_5215	sugar binding transcriptional regulator, LacI family	gi152972930	mgl repressor galactose operon inducer
KPK_5216	putative inositol-1-monophosphatase	gi152972929	inositol monophosphatase
KPK_5220	outer membrane protein, OMP85 family	gi152972928	putative outer membrane antigen
KPK_5223	tannase-feruloyl esterase family protein	gi152972926	putative hydrolase
KPK_5224	transcriptional regulator, AraC family	gi152972925	regulation of superoxide response regulon
KPK_5226	ferrienterobactin receptor	gi152972924	outer membrane porin receptor for ferric enterobactin and colicins B and D
KPK_5228	transglycosylase SLT domain protein	gi152972923	putative periplasmic binding protein of transport system
KPK_5234	aromatic-amino-acid transaminase (tyrB) [2.6.1.57]	gi152972917	tyrB aspartate aminotransferase
KPK_5240	cupin domain protein	gi152972911	hemolysin
KPK_5251	maltoporin (lamB)	gi152972901	lamB maltoporin precursor
KPK_5252	maltose ABC transporter, ATP-binding protein MalK (malK) [3.6.3.19]	gi152972900	malK ATP-binding component of transport system for maltose
KPK_5257	acetyltransferase, GNAT family	gi152972891	rimI ribosomal-protein-alanine N-acetyltransferase
KPK_5258	bacterial transferase hexapeptide (three repeats)	gi152972890	lpxD UDP-3-O-(3-hydroxymyristoyl)-glucosamine n-acyltransferase
KPK_5261	sodium-bile acid symporter family protein	gi152972887	yfeH putative cytochrome oxidase
KPK_5266	sorbitol operon regulator (sorC)	gi152972884	putative transcriptional regulator sorC family
KPK_5267	sorbitol-6-phosphate 2-dehydrogenase (sorD) [1.1.1.140]	gi152972883	putative D-glucitol-6-P-Dehydrogenase
KPK_5268	sorbose-specific phosphotransferase enzyme IIA component (sorF) [2.7.1.-]	gi152972882	manX PTS enzyme IIAB mannose-specific
KPK_5270	sorbose permease IIC component (sorA)	gi152972880	manY PTS enzyme IIC mannose-specific
KPK_5273	putative shikimate 5-dehydrogenase	gi152972877	putative shikimate 5-dehydrogenase
KPK_5304	diguanylate cyclase	gi152972850	hypothetical protein
KPK_5305	PTS system, lactose-cellobiose specific IIB subunit [2.7.1.69]	gi152973120	putative phosphotransferase protein
KPK_5306	PTS system, lactose-cellobiose specific IIA subunit [2.7.1.-]	gi152972848	putative PEP-dependent phosphotransferase enzyme III
KPK_5359	conserved hypothetical protein	gi152972808	putative transposase
KPK_5400	transcriptional regulator, LysR family	gi152972772	putative bacterial regulatory protein LysR
KPK_5401	amidohydrolase family protein	gi152972771	putative amidohydrolase 2
KPK_5403	putative membrane protein	gi152972770	putative transport protein
KPK_5406	peptidyl-prolyl cis-trans isomerase C (ppiC_2) [5.2.1.8]	gi152972767	ppiC peptidyl-prolyl cis-trans isomerase C (rotamase C)
KPK_5413	acetolactate synthase, large subunit, isozyme II (ilvG) [2.2.1.6]	gi152972760	ilvG acetolactate synthase II large subunit cryptic
KPK_5440	glycerol dehydrogenase (gldA) [1.1.1.6]	gi152972741	gldA glycerol dehydrogenase
KPK_5442	transcriptional regulator, LysR family	gi152972738	putative transcriptional regulator (LysR family)
KPK_5444	carboxymuconolactone decarboxylase family protein	gi152972737	putative gamma-carboxymuconolactone decarboxylase subunit
KPK_5465	HTH-type transcriptional activator RhaS (rhaS)	gi152972714	rhaS positive regulator for rhaBAD operon
KPK_5471	rhamnose ABC transporter, periplasmic rhamnose-binding protein	gi152972710	putative LACI-type transcriptional regulator
KPK_5472	rhamnose ABC transporter, ATP-binding protein	gi152972709	putative ABC transporter
KPK_5473	rhamnose ABC transporter, permease protein	gi152972708	putative bacterial inner-membrane translocator
KPK_5474	rhamnose ABC transporter, permease protein	gi152972707	putative ABC transport system permease protein
KPK_5475	lactaldehyde reductase	gi152972706	putative alcohol dehydrogenase
KPK_5477	raffinose permease (rafB)	gi152972704	putative proton/sugar symporter LacY
KPK_5478	alpha-galactosidase (rafA) [3.2.1.22]	gi152972703	putative glycoprotein
KPK_5479	HTH-type transcriptional regulator RafR (rafR)	gi152972702	repressor of galETK operon
KPK_5480	DNA-binding protein	gi152972701	putative helix-turn-helix regulatory protein
KPK_5481	AzlC family protein	gi152972700	hypothetical protein
KPK_5482	conserved hypothetical protein	gi152972698	putative serine protease
KPK_5483	putative membrane protein	gi152972699	putative inner membrane protein
KPK_5486	fructose-bisphosphate aldolase, class II family	gi152972696	putative Ketose-bisphosphate aldolase class-II
KPK_5487	putative sugar-specific permease, SgaT-UlaA family	gi152972695	putative membrane protein transport
KPK_5488	PTS system, IIB component	gi152972694	putative PTS family enzyme II component
KPK_5489	phosphofructokinase family protein	gi152972693	putative 6-phosphofructokinase
KPK_5496	PIN domain protein	gi152972686	ygiX putative 2-component transcriptional regulator
KPK_5498	hydrolase, alpha-beta hydrolase fold family	gi152972684	aes acetyl esterase
KPK_5525	ribose ABC transporter, periplasmic D-ribose-binding protein (rbsB)	gi152972660	rbsB D-ribose periplasmic binding protein
KPK_5526	ribose ABC transporter, permease protein (rbsC)	gi152972659	rbsC ribose high-affinity ABC transporter permease component
KPK_5527	ribose ABC transporter, ATP-binding protein (rbsA) [3.6.3.17]	gi152972658	rbsA ATP-binding component of D-ribose high-affinity transport system
KPK_5563	acetyltransferase, GNAT family	gi152972623	hypothetical protein
