# Supplementary material for: Complete Genome Sequence of the N2-Fixing Broad Host Range Endophyte Klebsiella pneumoniae 342 and Virulence Predictions Verified in Mice
Source: PLoS Genet. 2008 Jul 25;4(7):e1000141. doi: 10.1371/journal.pgen.1000141 (PMC2453333; doi:10.1371/journal.pgen.1000141)
Supplement: Table S5 — K. pneumoniae 342-Specific Proteins from the Comparison of the K. pneumoniae 342, K. pneumoniae MGH78578, and E. coli K12 Genomes. (0.21 MB XLS) [file pgen.1000141.s008.xls]

## Sheet: ao_anno_clean.txt
Table S5. K. pneumoniae 342-specific proteins from the comparison of the K. pneumoniae 342, K. pneumoniae MGH78578, and E. coli K12 genomes.
Locus	Annotation
KPK_0056	hypothetical protein
KPK_0057	hypothetical protein
KPK_0105	hypothetical protein
KPK_0128	putative lipopolysaccharide 1,2-N-acetylglucosaminetransferase RfaK
KPK_0130	putative lipopolysaccharide core biosynthesis protein RfaZ
KPK_0164	conserved hypothetical protein
KPK_0191	transporter, major facilitator family
KPK_0195	hypothetical protein
KPK_0210	hypothetical protein
KPK_0226	hypothetical protein
KPK_0251	sigma-54 dependent transcriptional regulator
KPK_0252	amidohydrolase family protein
KPK_0254	alkaline protease family protein
KPK_0255	D-isomer specific 2-hydroxyacid dehydrogenase family protein
KPK_0256	transcriptional regulator, LysR family
KPK_0291	putative membrane protein
KPK_0292	LemA family protein
KPK_0294	hypothetical protein
KPK_0314	hypothetical protein
KPK_0327	hypothetical protein
KPK_0338	hypothetical protein
KPK_0367	hypothetical protein
KPK_0397	hypothetical protein
KPK_0407	conserved hypothetical protein
KPK_0437	hypothetical protein
KPK_0457	hypothetical protein
KPK_0471	hypothetical protein
KPK_0472	peptidase, S15 family
KPK_0476	hypothetical protein
KPK_0541	hypothetical protein
KPK_0550	hypothetical protein
KPK_0571	hypothetical protein
KPK_0599	transcriptional regulator, AraC family
KPK_0614	hypothetical protein
KPK_0619	hypothetical protein
KPK_0623	glycerol dehydratase reactivation factor, small subunit (dhaG)
KPK_0638	metallo-beta-lactamase family protein
KPK_0639	hypothetical protein
KPK_0640	hypothetical protein
KPK_0641	conserved hypothetical protein
KPK_0648	permease, cytosine-purine, uracil, thiamine, allantoin family
KPK_0656	hypothetical protein
KPK_0662	hypothetical protein
KPK_0701	hypothetical protein
KPK_0735	conserved hypothetical protein
KPK_0736	conserved hypothetical protein
KPK_0740	hypothetical protein
KPK_0751	hypothetical protein
KPK_0784	site-specific recombinase, phage integrase family
KPK_0785	conserved hypothetical protein
KPK_0786	conserved hypothetical protein
KPK_0787	conserved hypothetical protein
KPK_0788	conserved hypothetical protein
KPK_0796	hypothetical protein
KPK_0819	hypothetical protein
KPK_0821	hypothetical protein
KPK_0822	hypothetical protein
KPK_0823	conserved hypothetical protein
KPK_0824	fimbrial protein
KPK_0827	conserved hypothetical protein
KPK_0839	type IV pilus assembly family protein
KPK_0847	hypothetical protein
KPK_0858	hypothetical protein
KPK_0875	hypothetical protein
KPK_0913	hypothetical protein
KPK_0940	conserved hypothetical protein
KPK_0941	conserved hypothetical protein
KPK_0942	conserved hypothetical protein
KPK_0943	conserved hypothetical protein
KPK_0948	conserved domain protein
KPK_0949	hypothetical protein
KPK_0965	hypothetical protein
KPK_0967	hypothetical protein
KPK_0972	hypothetical protein
KPK_0975	conserved hypothetical protein
KPK_0976	ABC transporter, ATP-binding protein
KPK_0980	conserved hypothetical protein
KPK_1001	hypothetical protein
KPK_1030	fic family protein
KPK_1077	transcriptional regulator, IclR family
KPK_1078	conserved hypothetical protein
KPK_1079	D-isomer specific 2-hydroxyacid dehydrogenase family protein
KPK_1091	hypothetical protein
KPK_1129	hypothetical protein
KPK_1131	conserved hypothetical protein
KPK_1139	hypothetical protein
KPK_1141	hypothetical protein
KPK_1143	hypothetical protein
KPK_1160	peptidoglycan binding domain-papain family cysteine protease
KPK_1169	DNA-binding protein
KPK_1170	hypothetical protein
KPK_1172	OLD family TOPRIM nucleotidyl transferase-hydrolase domain protein
KPK_1173	helicase, UvrD-REP family [3.6.1.-]
KPK_1174	KAP family P-loop domain protein
KPK_1175	conserved hypothetical protein
KPK_1176	conserved hypothetical protein
KPK_1177	hypothetical protein
KPK_1197	hypothetical protein
KPK_1223	hypothetical protein
KPK_1250	hypothetical protein
KPK_1273	hypothetical protein
KPK_1286	transcriptional regulator, AlpA family
KPK_1287	regulatory protein RepA
KPK_1288	conserved domain protein
KPK_1289	P-type conjugative transfer protein TrbL (trbL)
KPK_1290	P-type conjugative transfer protein TrbJ (trbJ)
KPK_1291	conserved hypothetical protein
KPK_1292	conserved hypothetical protein
KPK_1293	hypothetical protein
KPK_1294	conserved hypothetical protein
KPK_1295	conserved hypothetical protein
KPK_1296	hypothetical protein
KPK_1297	conserved hypothetical protein
KPK_1298	conserved domain protein
KPK_1299	transporter, major facilitator family
KPK_1305	conserved hypothetical protein
KPK_1308	polygalacturonase family protein
KPK_1311	hypothetical protein
KPK_1320	hypothetical protein
KPK_1334	hypothetical protein
KPK_1379	hypothetical protein
KPK_1444	hypothetical protein
KPK_1446	hypothetical protein
KPK_1453	hypothetical protein
KPK_1461	hypothetical protein
KPK_1468	hypothetical protein
KPK_1470	hypothetical protein
KPK_1494	hypothetical protein
KPK_1515	hypothetical protein
KPK_1526	hypothetical protein
KPK_1528	hypothetical protein
KPK_1529	amino acid ABC transporter, ATP-binding protein
KPK_1530	amino acid ABC transporter, permease protein
KPK_1531	amino acid ABC transporter, permease protein
KPK_1532	amino acid ABC transporter, periplasmic amino acid-binding protein
KPK_1533	conserved hypothetical protein
KPK_1534	putative pyrroline-5-carboxylate reductase
KPK_1554	hypothetical protein
KPK_1562	hypothetical protein
KPK_1581	DNA-binding protein
KPK_1592	putative methyltransferase
KPK_1617	hypothetical protein
KPK_1642	hypothetical protein
KPK_1653	hypothetical protein
KPK_1657	conserved hypothetical protein
KPK_1658	polysaccharide biosynthesis protein
KPK_1659	glycosyl transferase, group 1 family protein [2.4.1.-]
KPK_1660	putative membrane protein
KPK_1661	glycosyl transferase, group 1 family protein [2.4.1.-]
KPK_1662	hypothetical protein
KPK_1663	glycosyl transferase, WecB-TagA-CpsF family [2.4.1.-]
KPK_1664	conserved hypothetical protein
KPK_1665	putative acyltransferase
KPK_1671	putative membrane protein
KPK_1673	hypothetical protein
KPK_1674	hypothetical protein
KPK_1675	mannose-1-phosphate guanylyltransferase (cpsB_2) [2.7.7.22]
KPK_1676	phosphomannomutase (cpsG_2) [5.4.2.8]
KPK_1677	ABC-2 type transporter, permease protein
KPK_1679	putative methyltransferase
KPK_1680	mannosyltransferase A [2.4.1.-]
KPK_1681	mannosyltransferase B [2.4.1.-]
KPK_1682	glycosyl transferase, group 1 family protein [2.4.1.-]
KPK_1695	hypothetical protein
KPK_1696	nitrogen fixation protein NifQ (nifQ)
KPK_1697	nitrogenase cofactor biosynthesis protein NifB (nifB)
KPK_1698	Nif-specific regulatory protein (nifA)
KPK_1699	nitrogen fixation negative regulator NifL (nifL)
KPK_1701	nitrogen fixation protein NifM (nifM)
KPK_1702	putative nifZ protein
KPK_1703	putative nifW protein
KPK_1704	homocitrate synthase (nifV) [2.3.3.14]
KPK_1705	cysteine desulfurase NifS (nifS) [2.8.1.7]
KPK_1706	Fe-S cluster assembly protein NifU (nifU)
KPK_1707	nifX protein (nifX)
KPK_1708	nitrogenase molybdenum-iron cofactor biosynthesis protein NifN (nifN)
KPK_1709	nitrogenase MoFe cofactor biosynthesis protein NifE (nifE)
KPK_1710	NifY protein
KPK_1711	probable nitrogen fixation protein FixT (nifT)
KPK_1712	nitrogenase molybdenum-iron protein beta chain (nifK) [1.18.6.1]
KPK_1713	nitrogenase molybdenum-iron protein alpha chain (nifD) [1.18.6.1]
KPK_1714	nitrogenase iron protein (nifH) [1.18.6.1]
KPK_1726	HPP family protein
KPK_1736	putative membrane protein
KPK_1752	putative cysteine synthase B
KPK_1753	conserved hypothetical protein
KPK_1754	thiS family protein
KPK_1755	putative thiazole biosynthesis adenylyltransferase ThiF-rhodanese domain protein
KPK_1756	conserved hypothetical protein
KPK_1758	hypothetical protein
KPK_1759	hypothetical protein
KPK_1761	putative antirestriction protein
KPK_1762	hypothetical protein
KPK_1763	hypothetical protein
KPK_1764	conserved hypothetical protein
KPK_1765	hypothetical protein
KPK_1766	oxidoreductase, zinc-binding dehydrogenase family
KPK_1767	transcriptional regulator, LysR family
KPK_1768	site-specific recombinase, phage integrase family
KPK_1769	site-specific recombinase, phage integrase family
KPK_1770	site-specific recombinase, phage integrase family
KPK_1771	DNA methylase
KPK_1772	putative mobC protein
KPK_1773	type IV conjugative transfer system coupling protein TraD
KPK_1774	putative lipoprotein
KPK_1775	P-type DNA transfer ATPase VirB11 (virB11)
KPK_1776	bacterial conjugation TrbI-like protein
KPK_1777	P-type conjugative transfer protein VirB9 (virB9)
KPK_1778	type IV secretion system protein VirB8 (virB8)
KPK_1779	putative conjugal transfer protein
KPK_1780	TrbL-VirB6 plasmid conjugal transfer protein
KPK_1781	putative lipoprotein
KPK_1782	type IV secretion system protein
KPK_1783	type IV secretion-conjugal transfer ATPase, VirB4 family
KPK_1784	putative type IV secretion system protein
KPK_1785	transglycosylase SLT domain protein
KPK_1786	conserved hypothetical protein
KPK_1790	conserved hypothetical protein
KPK_1791	transporter, major facilitator family
KPK_1792	conserved hypothetical protein
KPK_1793	oxidase, FAD-binding
KPK_1794	hypothetical protein
KPK_1795	threonyl and alanyl tRNA synthetase domain protein
KPK_1796	putative histidinol-phosphate aminotransferase
KPK_1797	putative histidine ammonia-lyase
KPK_1798	conserved hypothetical protein
KPK_1802	alcohol dehydrogenase (acceptor) (alkJ) [1.1.99.8]
KPK_1806	conserved hypothetical protein
KPK_1809	hypothetical protein
KPK_1811	integrase
KPK_1816	hypothetical protein
KPK_1819	oxidoreductase, zinc-binding dehydrogenase family
KPK_1820	amino acid ABC transporter, periplasmic amino acid-binding protein
KPK_1822	MmgE-PrpD family protein
KPK_1825	acetyltransferase, GNAT family
KPK_1826	putative adenylosuccinate lyase
KPK_1827	putative glycerol dehydrogenase
KPK_1828	nitrilotriacetate monooxygenase, component A (ntaA) [1.14.13.-]
KPK_1829	aspartate transaminase (aatB) [2.6.1.1]
KPK_1830	hypothetical protein
KPK_1831	hypothetical protein
KPK_1832	hypothetical protein
KPK_1833	hypothetical protein
KPK_1834	NIPSNAP family protein
KPK_1835	putative methylenomycin A resistance protein Mmr
KPK_1836	transcriptional regulator, LysR family
KPK_1837	putative antirestriction protein
KPK_1838	thioester reductase domain protein
KPK_1839	transporter, major facilitator family
KPK_1841	transcriptional regulator, LysR family
KPK_1842	integrase
KPK_1847	hypothetical protein
KPK_1848	hypothetical protein
KPK_1849	conserved hypothetical protein
KPK_1856	hypothetical protein
KPK_1860	hypothetical protein
KPK_1875	conserved hypothetical protein
KPK_1876	dihydrodipicolinate synthetase family protein
KPK_1886	hypothetical protein
KPK_1887	hypothetical protein
KPK_1894	oligogalacturonide transporter
KPK_1895	glycosyl hydrolase, family 88 [3.2.1.-]
KPK_1917	transporter, auxin efflux carrier family
KPK_1921	hypothetical protein
KPK_1934	putative lipoprotein
KPK_1951	hypothetical protein
KPK_1952	hypothetical protein
KPK_1982	hypothetical protein
KPK_1990	hypothetical protein
KPK_1991	hypothetical protein
KPK_1994	hypothetical protein
KPK_1995	acetylesterase (paeX) [3.1.1.6]
KPK_2000	putative sugar ABC transporter, ATP-binding protein
KPK_2001	kinase, pfkB family
KPK_2002	putative sugar ABC transporter, permease protein
KPK_2003	putative sugar ABC transporter, permease protein
KPK_2004	putative sugar ABC transporter, periplasmic sugar-binding protein
KPK_2005	ROK family protein
KPK_2007	conserved hypothetical protein
KPK_2008	monooxygenase, luciferase family
KPK_2009	quaternary amine uptake ABC transporter (QAT) family, periplasmic amine-binding protein
KPK_2010	quaternary amine uptake ABC transporter (QAT) family, permease protein
KPK_2011	quaternary amine uptake ABC transporter (QAT) family, permease protein
KPK_2012	quaternary amine uptake ABC transporter (QAT) family, ATP-binding protein
KPK_2038	D-isomer specific 2-hydroxyacid dehydrogenase family protein
KPK_2039	conserved hypothetical protein
KPK_2040	hypothetical protein
KPK_2042	type IV-VI secretion system protein, DotU family
KPK_2044	hypothetical protein
KPK_2045	hypothetical protein
KPK_2047	LysM domain protein
KPK_2049	transglycosylase SLT domain-M23 peptidase domain protein
KPK_2050	hypothetical protein
KPK_2051	hypothetical protein
KPK_2055	type VI secretion lipoprotein, VC_A0113 family
KPK_2056	type VI secretion system lysozyme-related protein
KPK_2077	hypothetical protein
KPK_2079	hypothetical protein
KPK_2082	hypothetical protein
KPK_2086	nitrite reductase [NAD(P)H], large subunit (nasB) [1.7.1.4]
KPK_2088	hypothetical protein
KPK_2093	hypothetical protein
KPK_2097	UAA transporter family protein
KPK_2110	hypothetical protein
KPK_2112	hypothetical protein
KPK_2124	hypothetical protein
KPK_2125	hypothetical protein
KPK_2126	hypothetical protein
KPK_2127	conserved hypothetical protein
KPK_2128	resolvase
KPK_2129	conserved hypothetical protein
KPK_2130	site-specific recombinase, resolvase family
KPK_2135	hypothetical protein
KPK_2158	hypothetical protein
KPK_2161	hypothetical protein
KPK_2166	hypothetical protein
KPK_2169	transporter, major facilitator family
KPK_2179	hypothetical protein
KPK_2189	hypothetical protein
KPK_2190	hypothetical protein
KPK_2219	hypothetical protein
KPK_2228	endoribonuclease L-PSP family protein
KPK_2229	transporter, major facilitator family
KPK_2230	NAD dependent epimerase-dehydratase family
KPK_2231	transcriptional regulator, LysR family
KPK_2232	nickel-dependent hydrogenase, b-type cytochrome subunit family
KPK_2233	catalase [1.11.1.6]
KPK_2234	putative membrane protein
KPK_2235	transcriptional regulator, TetR family
KPK_2242	hypothetical protein
KPK_2246	hypothetical protein
KPK_2247	conserved hypothetical protein
KPK_2261	acetyltransferase, GNAT family [2.3.-.-]
KPK_2262	hypothetical protein
KPK_2263	hypothetical protein
KPK_2264	hypothetical protein
KPK_2265	oxidoreductase, zinc-binding dehydrogenase family
KPK_2266	transcriptional regulator, LysR family
KPK_2268	monooxygenase, luciferase family
KPK_2274	citrate transporter family protein
KPK_2281	hypothetical protein
KPK_2283	transporter, major facilitator family
KPK_2289	hypothetical protein
KPK_2290	hypothetical protein
KPK_2299	hypothetical protein
KPK_2304	transcriptional regulator, DeoR family
KPK_2305	aminotransferase, class III
KPK_2306	phosphotransferase family protein
KPK_2307	oxidoreductase, short chain dehydrogenase-reductase family
KPK_2308	amino acid permease family protein
KPK_2311	transcriptional regulator, LuxR family
KPK_2319	ABC transporter, ATP-binding protein
KPK_2320	ABC transporter, periplasmic substrate-binding protein
KPK_2322	acyl-CoA dehydrogenase, C-terminal domain protein
KPK_2328	oxidoreductase, zinc-binding dehydrogenase family
KPK_2331	conserved hypothetical protein
KPK_2332	hypothetical protein
KPK_2333	metallo-beta-lactamase domain protein
KPK_2338	hypothetical protein
KPK_2339	hypothetical protein
KPK_2343	hypothetical protein
KPK_2355	transcriptional regulator, AraC family
KPK_2377	hypothetical protein
KPK_2394	conserved hypothetical protein
KPK_2410	hypothetical protein
KPK_2416	hypothetical protein
KPK_2419	conserved domain protein
KPK_2441	hypothetical protein
KPK_2448	putative diaminopimelate epimerase
KPK_2449	thiopurine S-methyltransferase family protein
KPK_2452	amidohydrolase family protein
KPK_2453	Ytnj protein
KPK_2456	amino acid ABC transporter, permease protein
KPK_2457	amino acid ABC transporter, ATP-binding protein
KPK_2460	mandelate racemase-muconate lactonizing enzyme family protein
KPK_2461	sugar binding transcriptional regulator, LacI family
KPK_2508	malate dehydrogenase (oxaloacetate-decarboxylating) (sfcA) [1.1.1.38]
KPK_2510	hypothetical protein
KPK_2515	hypothetical protein
KPK_2517	hypothetical protein
KPK_2518	conserved hypothetical protein
KPK_2524	hypothetical protein
KPK_2537	translocator protein, LysE family
KPK_2542	coenzyme PQQ synthesis protein D (pqqD)
KPK_2545	coenzyme PQQ biosynthesis protein A (pqqA)
KPK_2554	ABC transporter, periplasmic substrate-binding protein
KPK_2558	hypothetical protein
KPK_2559	hypothetical protein
KPK_2560	conserved domain protein
KPK_2561	putative lipoprotein
KPK_2567	conserved hypothetical protein
KPK_2575	hypothetical protein
KPK_2576	conserved domain protein
KPK_2579	hypothetical protein
KPK_2584	hypothetical protein
KPK_2585	porin, LamB family
KPK_2586	PTS system, beta-glucoside-specific IIABC component [2.7.1.69]
KPK_2587	beta-glucosidase (bglH) [3.2.1.21]
KPK_2588	putative transcriptional antiterminator
KPK_2589	transcriptional regulator, LysR family
KPK_2590	glutathione S-transferase [2.5.1.18]
KPK_2591	conserved hypothetical protein
KPK_2592	hypothetical protein
KPK_2621	ABC transporter, periplasmic substrate-binding protein
KPK_2622	ABC transporter, permease protein
KPK_2623	ABC transporter, ATP-binding protein
KPK_2624	conserved hypothetical protein
KPK_2625	conserved hypothetical protein
KPK_2626	urea carboxylase (uca) [6.3.4.6]
KPK_2627	allophanate hydrolase (atzF) [3.5.1.54]
KPK_2628	hypothetical protein
KPK_2629	HAD hydrolase, IIB family
KPK_2631	transcriptional regulator, LuxR family
KPK_2632	fimbrial protein
KPK_2633	putative fimbrial protein
KPK_2637	cyclic nucleotide-binding domain protein
KPK_2638	conserved hypothetical protein
KPK_2643	hypothetical protein
KPK_2646	conserved hypothetical protein
KPK_2655	peptide ABC transporter, periplasmic peptide-binding protein
KPK_2656	peptide ABC transporter, permease protein
KPK_2657	peptide ABC transporter, permease protein
KPK_2658	peptide ABC transporter, ATP binding protein
KPK_2664	mipA family protein
KPK_2666	sensor histidine kinase
KPK_2667	efflux transporter, RND family, MFP subunit
KPK_2668	RND transporter, hydrophobe-amphiphile efflux-1 (HAE1) family
KPK_2669	QbdB protein
KPK_2670	protozoan-cyanobacterial globin family protein
KPK_2671	amidase
KPK_2672	nitrile hydratase, alpha subunit (nthA) [4.2.1.84]
KPK_2673	nitrile hydratase, beta subunit (nthB) [4.2.1.84]
KPK_2674	conserved hypothetical protein
KPK_2675	conserved hypothetical protein
KPK_2676	putative membrane protein
KPK_2677	phosphoglycerate mutase family protein
KPK_2678	conserved hypothetical protein
KPK_2681	putative membrane protein
KPK_2682	transcriptional regulator, GntR family
KPK_2685	hypothetical protein
KPK_2688	conserved domain protein
KPK_2692	hypothetical protein
KPK_2694	hypothetical protein
KPK_2697	beta-lactamase [3.5.2.6]
KPK_2698	putative membrane protein
KPK_2699	DNA-binding protein
KPK_2700	conserved hypothetical protein
KPK_2713	Rieske 2Fe-2S domain protein
KPK_2719	conserved hypothetical protein
KPK_2724	oxidoreductase, 2-nitropropane dioxygenase family
KPK_2727	hypothetical protein
KPK_2729	glyoxalase family protein
KPK_2735	hypothetical protein
KPK_2736	hypothetical protein
KPK_2738	acetyltransferase, GNAT family
KPK_2750	conserved hypothetical protein
KPK_2751	putative 5-hydroxyvalerate dehydrogenase
KPK_2752	putative dihydrodipicolinate synthase
KPK_2753	glyoxylate reductase (gyaR) [1.1.1.26]
KPK_2758	multiple antibiotic resistance protein MarR (marR)
KPK_2763	DNA-binding protein
KPK_2764	urea ABC transporter, ATP-binding protein UrtE (urtE)
KPK_2770	conserved hypothetical protein
KPK_2773	acetyltransferase, GNAT family
KPK_2775	hypothetical protein
KPK_2778	RecF-RecN-SMC N-terminal domain protein
KPK_2792	hypothetical protein
KPK_2794	hypothetical protein
KPK_2795	acetyltransferase, GNAT family
KPK_2796	transcriptional regulator, LysR family
KPK_2797	conserved domain protein
KPK_2798	conserved domain protein
KPK_2799	conserved hypothetical protein
KPK_2800	beta-lactamase [3.5.2.6]
KPK_2801	transcriptional regulator, DeoR family
KPK_2802	3-hydroxyisobutyrate dehydrogenase family protein
KPK_2803	YgbK domain protein
KPK_2804	aldolase, class II, AraD-FucA family
KPK_2806	transporter, gluconate:H+ symporter (GntP) family
KPK_2807	putative transcriptional regulator, AraC family
KPK_2808	transcriptional regulator, LuxR family
KPK_2810	competence-damage-inducible protein CinA C-terminal domain protein
KPK_2811	Hsp20-alpha crystallin family protein
KPK_2812	hypothetical protein
KPK_2813	transcriptional regulator, LuxR family
KPK_2814	hypothetical protein
KPK_2815	acetyltransferase, GNAT family
KPK_2816	transcriptional regulator, LysR family
KPK_2817	translocator protein, LysE family
KPK_2818	Integral membrane protein
KPK_2819	putative membrane protein
KPK_2820	transcriptional regulator, TetR family
KPK_2821	3-beta hydroxysteroid dehydrogenase-isomerase family protein
KPK_2822	transcriptional regulator, LysR family
KPK_2824	transcriptional regulator, LysR family
KPK_2826	conserved domain protein
KPK_2827	IS903, transposase
KPK_2828	conserved hypothetical protein
KPK_2829	hypothetical protein
KPK_2831	site-specific recombinase, phage integrase family
KPK_2832	site-specific recombinase, phage integrase family
KPK_2833	hypothetical protein
KPK_2834	conserved hypothetical protein
KPK_2835	conserved hypothetical protein
KPK_2836	ThiF family protein
KPK_2839	conserved domain protein
KPK_2841	conserved domain protein
KPK_2842	putative lipoprotein
KPK_2843	hypothetical protein
KPK_2844	hypothetical protein
KPK_2847	phage holin, lambda family
KPK_2848	hypothetical protein
KPK_2849	hypothetical protein
KPK_2850	hypothetical protein
KPK_2852	conserved hypothetical protein
KPK_2853	crossover junction endodeoxyribonuclease RusA family protein
KPK_2857	putative colicin-D immunity protein
KPK_2858	hypothetical protein
KPK_2859	HNH endonuclease domain protein
KPK_2860	putative DNA modification methylase
KPK_2886	hypothetical protein
KPK_2887	hypothetical protein
KPK_2890	diguanylate cyclase-cyclic diguanylate phosphodiesterase
KPK_2896	malonate decarboxylase, delta subunit (mdcC)
KPK_2899	malonate transporter MdcF (mdcF)
KPK_2906	transcriptional regulatory protein DcuR (dcuR)
KPK_2923	hypothetical protein
KPK_2930	hypothetical protein
KPK_2931	hypothetical protein
KPK_2932	hypothetical protein
KPK_2950	hypothetical protein
KPK_2960	hypothetical protein
KPK_2970	HAD hydrolase, IB family, TIGR01490
KPK_2971	conserved hypothetical protein
KPK_2972	acetyl-CoA acetyltransferase
KPK_2973	FAD-binding lipoprotein
KPK_2974	oxidoreductase, aldo-keto reductase family
KPK_2983	hypothetical protein
KPK_2986	conserved hypothetical protein
KPK_2991	beta-ketoadipyl CoA thiolase PaaJ (paaJ) [2.3.1.-]
KPK_3006	conserved hypothetical protein
KPK_3007	endoribonuclease L-PSP family protein
KPK_3008	conserved hypothetical protein
KPK_3009	transcriptional regulator, LysR family
KPK_3010	hypothetical protein
KPK_3017	hypothetical protein
KPK_3026	putative pyruvate:ferredoxin (flavodoxin) oxidoreductase
KPK_3027	hypothetical protein
KPK_3029	conserved hypothetical protein
KPK_3053	conserved hypothetical protein
KPK_3057	putative lipoprotein
KPK_3058	putative lipoprotein
KPK_3059	putative lipoprotein
KPK_3060	putative lipoprotein
KPK_3061	conserved hypothetical protein
KPK_3066	type IV-VI secretion system protein, DotU family
KPK_3070	hypothetical protein
KPK_3074	conserved hypothetical protein
KPK_3075	putative anti-sigma B factor
KPK_3076	anti-anti-sigma factor
KPK_3077	response regulator
KPK_3078	hypothetical protein
KPK_3079	putative membrane protein
KPK_3080	glycosyl transferase, group 2 family protein [2.4.1.-]
KPK_3081	conserved hypothetical protein
KPK_3082	conserved hypothetical protein
KPK_3083	conserved hypothetical protein
KPK_3084	hypothetical protein
KPK_3085	sensory box histidine kinase-response regulator
KPK_3086	glycosyl hydrolase, family 2
KPK_3093	conserved hypothetical protein
KPK_3094	putative sulfonate ABC transporter, ATP-binding protein
KPK_3095	putative sulfonate ABC transporter, permease protein
KPK_3096	transcriptional regulator, LysR family
KPK_3097	putative sulfonate ABC transporter, sulfonate-binding protein
KPK_3098	transcriptional regulator, LysR family
KPK_3099	amino acid ABC transporter, periplasmic amino acid-binding protein
KPK_3100	amino acid ABC transporter, ATP-binding protein
KPK_3101	amino acid ABC transporter, permease protein
KPK_3102	MmgE-PrpD family protein
KPK_3104	hypothetical protein
KPK_3119	hypothetical protein
KPK_3122	3-beta hydroxysteroid dehydrogenase-isomerase family protein
KPK_3129	hypothetical protein
KPK_3130	hypothetical protein
KPK_3131	hypothetical protein
KPK_3132	conserved hypothetical protein
KPK_3133	conserved domain protein
KPK_3135	conserved hypothetical protein
KPK_3137	site-specific recombinase, phage integrase family
KPK_3138	conserved domain protein
KPK_3142	putative histidine ammonia-lyase
KPK_3145	amino acid ABC transporter, permease protein
KPK_3146	amino acid ABC transporter, periplasmic amino acid-binding protein
KPK_3149	hypothetical protein
KPK_3152	hypothetical protein
KPK_3163	conserved hypothetical protein
KPK_3164	hypothetical protein
KPK_3167	conserved hypothetical protein
KPK_3170	hypothetical protein
KPK_3175	putative membrane protein
KPK_3184	hydroxypyruvate reductase TtuD (ttuD) [1.1.1.81]
KPK_3186	tartrate transporter TtuB (ttuB)
KPK_3187	transcriptional regulator TtuA (ttuA)
KPK_3190	conserved domain protein
KPK_3210	PTS system, N,N'-diacetylchitobiose-specific EIIC component (chbC)
KPK_3211	hypothetical protein
KPK_3218	hypothetical protein
KPK_3220	succinylglutamic semialdehyde dehydrogenase (astD) [1.2.1.71]
KPK_3233	hypothetical protein
KPK_3256	transcriptional regulator, LysR family
KPK_3257	NAD-dependent epimerase-dehydratase family protein
KPK_3258	transcriptional regulator, LysR family
KPK_3259	acyl-coenzyme A:6-aminopenicillanic acid acyl-transferase
KPK_3264	conserved hypothetical protein
KPK_3265	aminotransferase, class III
KPK_3266	transcriptional regulator, RpiR family
KPK_3267	putative transcriptional regulator, AraC family
KPK_3269	transcriptional regulator, LysR family
KPK_3270	oxidoreductase, FAD-FMN-binding
KPK_3271	conserved hypothetical protein
KPK_3272	NAD dependent epimerase-dehydratase family protein
KPK_3274	conserved hypothetical protein
KPK_3275	hypothetical protein
KPK_3277	hypothetical protein
KPK_3278	putative Na-Pi-cotransporter
KPK_3279	conserved hypothetical protein
KPK_3280	putative tetracycline resistance protein
KPK_3281	tetracycline repressor protein class A from transposon 1721 (tetR)
KPK_3282	hypothetical protein
KPK_3283	drug resistance MFS transporter, drug:H+ antiporter-1 (DHA2) family
KPK_3284	oxidoreductase, short chain dehydrogenase-reductase family
KPK_3285	transcriptional regulator, GntR family
KPK_3286	amino acid ABC transporter, periplasmic amino acid-binding protein
KPK_3287	amino acid ABC transporter, permease protein
KPK_3288	amino acid ABC transporter, ATP-binding protein
KPK_3289	peptidase, ArgE-DapE family [3.4.-.-]
KPK_3290	mandelate racemase-muconate lactonizing enzyme family protein [5.1.1.-]
KPK_3291	creatinase-peptidase, M24 family [3.4.-.-]
KPK_3292	CTP synthase family protein
KPK_3293	dihydrodipicolinate synthetase family protein
KPK_3294	aspartate transaminase (aatA) [2.6.1.1]
KPK_3295	hypothetical protein
KPK_3296	transcriptional regulator, TetR family
KPK_3297	conserved hypothetical protein
KPK_3298	hypothetical protein
KPK_3299	protein UmuD homolog
KPK_3303	hypothetical protein
KPK_3304	hypothetical protein
KPK_3309	class I glutamine amidotransferase family protein
KPK_3315	hypothetical protein
KPK_3316	putative lipoprotein
KPK_3326	conserved hypothetical protein
KPK_3328	putative lipoprotein
KPK_3332	transcriptional regulator, AraC family
KPK_3333	hypothetical protein
KPK_3334	fusaric acid resistance domain protein
KPK_3335	hypothetical protein
KPK_3337	auxiliary transport protein, membrane fusion protein (MFP) family
KPK_3343	hypothetical protein
KPK_3345	conserved hypothetical protein
KPK_3346	isochorismatase hydrolase family protein [3.-.-.-]
KPK_3347	OsmC family protein
KPK_3351	hypothetical protein
KPK_3352	hypothetical protein
KPK_3354	hypothetical protein
KPK_3355	putative cyclic diguanylate phosphodiesterase
KPK_3356	MASE2 domain-diguanylate cyclase
KPK_3357	hypothetical protein
KPK_3358	conserved domain protein
KPK_3359	putative phage tail assembly protein
KPK_3360	phage minor tail protein L
KPK_3361	conserved hypothetical protein
KPK_3362	phage minor tail protein
KPK_3363	putative major capsid protein
KPK_3365	phage portal protein, HK97 family
KPK_3366	putative phage terminase, large subunit
KPK_3367	putative phage terminase, small subunit, P27 family
KPK_3368	conserved hypothetical protein
KPK_3369	conserved hypothetical protein
KPK_3370	HNH endonuclease domain protein
KPK_3371	conserved hypothetical protein
KPK_3372	conserved hypothetical protein
KPK_3374	hypothetical protein
KPK_3377	conserved hypothetical protein
KPK_3379	conserved hypothetical protein
KPK_3382	conserved hypothetical protein
KPK_3383	LexA DNA binding domain protein
KPK_3384	conserved hypothetical protein
KPK_3385	DinI family protein
KPK_3386	hypothetical protein
KPK_3387	conserved hypothetical protein
KPK_3388	oxidoreductase, short chain dehydrogenase-reductase family
KPK_3389	hypothetical protein
KPK_3390	conserved hypothetical protein
KPK_3391	hypothetical protein
KPK_3392	cyclic diguanylate phosphodiesterase (EAL) domain protein
KPK_3393	hypothetical protein
KPK_3394	hypothetical protein
KPK_3395	conserved domain protein
KPK_3396	conserved domain protein
KPK_3397	conserved hypothetical protein
KPK_3398	conserved hypothetical protein
KPK_3399	DNA-binding protein
KPK_3400	conserved hypothetical protein
KPK_3401	conserved hypothetical protein
KPK_3402	putative transcriptional regulator
KPK_3403	hypothetical protein
KPK_3404	conserved hypothetical protein
KPK_3405	putative excisionase
KPK_3406	site-specific recombinase, phage integrase family
KPK_3413	cupin domain protein
KPK_3424	conserved hypothetical protein
KPK_3432	putative 4-hydroxythreonine-4-phosphate dehydrogenase
KPK_3441	hypothetical protein
KPK_3446	hypothetical protein
KPK_3450	hypothetical protein
KPK_3482	hypothetical protein
KPK_3484	DNA-damage-inducible protein I (dinI)
KPK_3516	hypothetical protein
KPK_3527	hypothetical protein
KPK_3528	hypothetical protein
KPK_3532	hypothetical protein
KPK_3534	putative transcriptional regulator
KPK_3542	gamma-glutamyl-gamma-aminobutyraldehyde dehydrogenase (puuC) [1.2.1.-]
KPK_3545	tartrate dehydrogenase-decarboxylase [1.1.1.93 4.1.1.73 1.1.1.83]
KPK_3556	phytanoyl-CoA dioxygenase family protein
KPK_3557	hypothetical protein
KPK_3558	putative membrane-bound diguanylate cyclase
KPK_3560	iron(III) ABC transporter, ATP-binding protein (fbpC) [3.6.3.30]
KPK_3561	iron(III) ABC transporter, permease protein (fbpB)
KPK_3562	iron(III) ABC transporter, periplasmic iron(III)-binding protein (fbpA)
KPK_3564	anti-anti-sigma factor
KPK_3565	glycogen-starch-alpha-glucan phosphorylase family protein
KPK_3581	hypothetical protein
KPK_3631	hypothetical protein
KPK_3640	hypothetical protein
KPK_3644	hypothetical protein
KPK_3669	arginine ABC transporter, permease protein ArtM (artM)
KPK_3685	hypothetical protein
KPK_3691	undecaprenyl-diphosphatase [3.6.1.27]
KPK_3698	conserved hypothetical protein
KPK_3700	hypothetical protein
KPK_3718	hypothetical protein
KPK_3721	oxidoreductase, aldo-keto reductase family
KPK_3724	conserved hypothetical protein
KPK_3729	glutamine ABC transporter, periplasmic glutamine-binding protein (glnH)
KPK_3730	glutamine ABC transporter, permease protein (glnP)
KPK_3731	glutamine ABC transporter, ATP-binding protein (glnQ)
KPK_3742	hypothetical protein
KPK_3756	transposase, IS110 family
KPK_3767	hypothetical protein
KPK_3769	hypothetical protein
KPK_3787	putative membrane protein
KPK_3789	hypothetical protein
KPK_3790	hypothetical protein
KPK_3791	conserved hypothetical protein
KPK_3794	BLUF domain-cyclic diguanylate phosphodiesterase (EAL) domain protein
KPK_3796	hypothetical protein
KPK_3816	hypothetical protein
KPK_3830	hypothetical protein
KPK_3863	flavodoxin (fldA)
KPK_3865	transcriptional regulator, LysR family
KPK_3866	precorrin 3B synthase CobZ (cobZ)
KPK_3867	citrate utilization protein B (citB)
KPK_3868	citrate:proton symporter
KPK_3871	hypothetical protein
KPK_3933	hypothetical protein
KPK_3943	putative purine catabolism regulatory protein
KPK_3961	hypothetical protein
KPK_3962	hypothetical protein
KPK_3983	putative lipoprotein
KPK_3986	oxidoreductase, short chain dehydrogenase-reductase family
KPK_3987	oxidoreductase, short chain dehydrogenase-reductase family
KPK_3996	putative lipoprotein
KPK_3997	conserved hypothetical protein
KPK_3998	phenazine biosynthesis protein PhzF family
KPK_3999	hypothetical protein
KPK_4009	amino acid ABC transporter, ATP-binding protein
KPK_4015	putative membrane protein
KPK_4029	multidrug resistance protein RomA (romA)
KPK_4033	DNA-binding protein
KPK_4034	conserved hypothetical protein
KPK_4037	transporter, major facilitator family
KPK_4046	putative lipoprotein
KPK_4053	transporter, major facilitator family
KPK_4055	hypothetical protein
KPK_4057	MoaF protein (moaF)
KPK_4061	putative lipoprotein
KPK_4062	conserved hypothetical protein
KPK_4064	hypothetical protein
KPK_4068	auxiliary transport protein, membrane fusion protein (MFP) family
KPK_4069	conserved hypothetical protein
KPK_4070	hypothetical protein
KPK_4076	hypothetical protein
KPK_4079	sugar ABC transporter, periplasmic substrate-binding protein
KPK_4082	hypothetical protein
KPK_4086	hypothetical protein
KPK_4087	hypothetical protein
KPK_4095	conserved hypothetical protein
KPK_4103	hypothetical protein
KPK_4105	hypothetical protein
KPK_4106	hypothetical protein
KPK_4108	hypothetical protein
KPK_4109	hypothetical protein
KPK_4110	filamentous haemagglutinin family protein
KPK_4111	haemolysin secretion-activation protein, ShlB-FhaC-HecB family
KPK_4112	conserved hypothetical protein
KPK_4113	hypothetical protein
KPK_4114	conserved hypothetical protein
KPK_4115	conserved domain protein
KPK_4116	hypothetical protein
KPK_4117	conserved hypothetical protein
KPK_4118	conserved hypothetical protein
KPK_4119	hypothetical protein
KPK_4120	antirepressor protein Ant (ant)
KPK_4121	regulatory protein Mnt (mnt)
KPK_4122	conserved domain protein
KPK_4123	hypothetical protein
KPK_4124	conserved hypothetical protein
KPK_4125	conserved hypothetical protein
KPK_4126	conserved hypothetical protein
KPK_4127	conserved hypothetical protein
KPK_4128	transglycosylase SLT domain protein
KPK_4129	conserved hypothetical protein
KPK_4130	conserved hypothetical protein
KPK_4131	conserved hypothetical protein
KPK_4132	conserved hypothetical protein
KPK_4133	conserved hypothetical protein
KPK_4134	conserved hypothetical protein
KPK_4135	conserved hypothetical protein
KPK_4136	conserved hypothetical protein
KPK_4137	conserved hypothetical protein
KPK_4138	conserved hypothetical protein
KPK_4139	conserved hypothetical protein
KPK_4140	conserved hypothetical protein
KPK_4141	putative phage head morphogenesis protein
KPK_4142	conserved hypothetical protein
KPK_4143	conserved hypothetical protein
KPK_4144	conserved hypothetical protein
KPK_4145	conserved hypothetical protein
KPK_4146	hypothetical protein
KPK_4147	conserved hypothetical protein
KPK_4148	putative phage protein
KPK_4149	phage lysozyme [3.2.1.17]
KPK_4150	holin domain protein
KPK_4153	putative phage antitermination protein Q
KPK_4154	conserved hypothetical protein
KPK_4155	putative ninG protein
KPK_4158	putative ninB protein
KPK_4159	DNA polymerase III theta subunit (holE_2) [2.7.7.7]
KPK_4160	hypothetical protein
KPK_4161	conserved hypothetical protein
KPK_4162	conserved hypothetical protein
KPK_4163	hypothetical protein
KPK_4164	hypothetical protein
KPK_4165	Ead domain protein
KPK_4166	hypothetical protein
KPK_4167	hypothetical protein
KPK_4168	hypothetical protein
KPK_4169	conserved hypothetical protein
KPK_4170	ATP binding protein, IstB family
KPK_4171	phage replication protein O
KPK_4172	hypothetical protein
KPK_4173	hypothetical protein
KPK_4174	conserved hypothetical protein
KPK_4175	regulatory protein Cro (cro)
KPK_4176	phage repressor protein
KPK_4177	hypothetical protein
KPK_4178	hypothetical protein
KPK_4179	hypothetical protein
KPK_4180	conserved hypothetical protein
KPK_4181	hypothetical protein
KPK_4182	conserved hypothetical protein
KPK_4183	conserved hypothetical protein
KPK_4184	hypothetical protein
KPK_4185	conserved hypothetical protein
KPK_4186	hypothetical protein
KPK_4187	adenine-specific DNA methyltransferase
KPK_4188	C-5 cytosine-specific DNA methylase
KPK_4189	conserved hypothetical protein
KPK_4190	phage-conjugal plasmid C-4 type zinc finger protein, TraR family
KPK_4191	conserved hypothetical protein
KPK_4192	putative excisionase
KPK_4205	hypothetical protein
KPK_4262	hypothetical protein
KPK_4269	hypothetical protein
KPK_4286	hypothetical protein
KPK_4293	hypothetical protein
KPK_4329	hypothetical protein
KPK_4332	hypothetical protein
KPK_4361	hypothetical protein
KPK_4365	conserved hypothetical protein
KPK_4372	hypothetical protein
KPK_4380	hypothetical protein
KPK_4390	hypothetical protein
KPK_4402	phosphonate ABC transporter, periplasmic phosphonate-binding protein (phnD)
KPK_4405	HAD-hydrolase, family IB, TIGR01490
KPK_4406	putative membrane protein
KPK_4412	hypothetical protein
KPK_4413	hypothetical protein
KPK_4414	hypothetical protein
KPK_4415	hypothetical protein
KPK_4416	hypothetical protein
KPK_4417	hypothetical protein
KPK_4418	hypothetical protein
KPK_4419	hypothetical protein
KPK_4420	hypothetical protein
KPK_4421	hypothetical protein
KPK_4422	conserved domain protein
KPK_4423	resolvase
KPK_4424	hypothetical protein
KPK_4425	site-specific recombinase, phage integrase family
KPK_4427	conserved hypothetical protein
KPK_4428	transcriptional regulator, AlpA family
KPK_4429	hypothetical protein
KPK_4430	conserved hypothetical protein
KPK_4431	relaxase-mobilization nuclease domain protein
KPK_4432	conserved hypothetical protein
KPK_4433	conserved hypothetical protein
KPK_4434	conserved hypothetical protein
KPK_4435	conserved hypothetical protein
KPK_4436	site-specific recombinase, phage integrase family protein
KPK_4437	site-specific recombinase, phage integrase family
KPK_4438	hypothetical protein
KPK_4439	hypothetical protein
KPK_4440	radical SAM domain protein
KPK_4441	radical SAM domain protein
KPK_4442	conserved hypothetical protein
KPK_4443	conserved hypothetical protein
KPK_4444	conserved domain protein
KPK_4445	IS903, transposase
KPK_4446	conserved hypothetical protein
KPK_4447	ParB family protein
KPK_4448	site-specific recombinase, resolvase family
KPK_4449	ABC transporter, permease protein
KPK_4450	ABC transporter, periplasmic substrate-binding protein
KPK_4451	ABC transporter, ATP-binding protein
KPK_4452	conserved hypothetical protein
KPK_4453	putative peroxidase
KPK_4454	transcriptional regulator, AraC family
KPK_4455	hypothetical protein
KPK_4456	transcriptional regulator, AraC family
KPK_4457	sulfite reductase (NADPH) hemoprotein, beta-component [1.8.1.2]
KPK_4458	class I glutamine amidotransferase family protein
KPK_4459	transcriptional regulator AcoK (acoK)
KPK_4460	acetoin:2,6-dichlorophenolindophenol oxidoreductase, alpha subunit (acoA) [1.1.1.-]
KPK_4461	acetoin:2,6-dichlorophenolindophenol oxidoreductase, beta subunit (acoB) [1.1.1.-]
KPK_4462	dihydrolipoamide acetyltransferase, acetoin dehydrogenase complex (acoC) [2.3.1.12]
KPK_4463	dihydrolipoyl dehydrogenase (acoD) [1.8.1.4]
KPK_4464	conserved hypothetical protein
KPK_4465	putative fructose-bisphosphate aldolase, class 1
KPK_4466	glycerol-3-phosphate responsive antiterminator
KPK_4467	carbohydrate kinase, FGGY family
KPK_4468	putative 3-oxoacyl-(acyl-carrier-protein) reductase
KPK_4469	D-isomer specific 2-hydroxyacid dehydrogenase family protein
KPK_4471	glutathione S-transferase domain protein
KPK_4491	NADH:ubiquinone oxidoreductase, na(+)-translocating, C subunit (nqrC) [1.6.5.-]
KPK_4499	hypothetical protein
KPK_4500	putative membrane protein
KPK_4511	transporter, major facilitator family
KPK_4522	D-methionine ABC transporter, permease protein (metI)
KPK_4570	hypothetical protein
KPK_4571	pullulanase secretion protein PulS (pulS)
KPK_4572	general secretion pathway protein B (pulB)
KPK_4574	hypothetical protein
KPK_4604	hypothetical protein
KPK_4605	quinoprotein glucose dehydrogenase (gcd) [1.1.5.2]
KPK_4609	hypothetical protein
KPK_4615	hypothetical protein
KPK_4623	hypothetical protein
KPK_4634	hypothetical protein
KPK_4661	leucine operon leader peptide (leuL)
KPK_4687	citrate:acetate antiporter (citW)
KPK_4700	transporter, major facilitator family
KPK_4701	D-isomer specific 2-hydroxyacid dehydrogenase family protein
KPK_4705	conserved hypothetical protein
KPK_4706	putative lipoprotein
KPK_4709	conserved hypothetical protein
KPK_4717	oxaloacetate decarboxylase gamma subunit (oadG_1) [4.1.1.3]
KPK_4722	threonyl and alanyl tRNA synthetase domain protein
KPK_4724	putative membrane protein
KPK_4727	hypothetical protein
KPK_4728	transporter, divalent anion:Na+ symporter (DASS) family
KPK_4729	FldA family protein
KPK_4730	transcriptional regulator, LysR family
KPK_4739	hypothetical protein
KPK_4752	hypothetical protein
KPK_4791	hypothetical protein
KPK_4814	putative tagaturonate reductase
KPK_4817	transporter, major facilitator family
KPK_4821	amino acid permease family protein
KPK_4822	aldehyde dehydrogenase (NADP(+)) (aldH) [1.2.1.4]
KPK_4823	putative dihydrodipicolinate synthase
KPK_4824	transcriptional regulator, AraC family
KPK_4825	proline racemase family protein
KPK_4826	FAD-dependent oxidoreductase
KPK_4827	2Fe-2S iron-sulfur cluster binding domain protein
KPK_4828	pyridine nucleotide-disulfide oxidoreductase
KPK_4830	hypothetical protein
KPK_4838	4-hydroxyphenylacetate permease (hpaX)
KPK_4842	IS903, transposase
KPK_4843	hypothetical protein
KPK_4849	putative lipoprotein
KPK_4859	conserved hypothetical protein
KPK_4860	amidohydrolase family protein
KPK_4863	transcriptional regulator, LysR family
KPK_4869	conserved hypothetical protein
KPK_4870	conserved hypothetical protein
KPK_4874	transcriptional regulator, TetR family
KPK_4875	putative transcriptional regulatory protein
KPK_4876	conserved hypothetical protein
KPK_4877	putative propanediol utilization protein PduA
KPK_4878	bacterial microcompartments protein family
KPK_4879	putative propanediol utilization protein PduJ
KPK_4880	acetaldehyde dehydrogenase (acetylating) [1.2.1.10]
KPK_4881	putative propanediol utilization protein PduN
KPK_4882	alcohol dehydrogenase, iron-containing
KPK_4883	putative formate C-acetyltransferase
KPK_4884	glycyl-radical enzyme activating protein family [1.97.1.-]
KPK_4885	putative propanediol utilization protein PduA
KPK_4886	putative propanediol utilization protein PduL
KPK_4887	conserved hypothetical protein
KPK_4889	multidrug resistance protein, SMR family
KPK_4911	conserved hypothetical protein
KPK_4917	conserved hypothetical protein
KPK_4921	hypothetical protein
KPK_4924	beta-1,4-xylosidase (xynB) [3.2.1.37]
KPK_4927	hypothetical protein
KPK_4930	phospholipase D active site domain protein [3.1.-.-]
KPK_4931	IS3 family element, transposase orfB
KPK_4932	IS3 family element, transposase orfA
KPK_4933	hypothetical protein
KPK_4934	hypothetical protein
KPK_4935	conserved domain protein
KPK_4936	conserved domain protein
KPK_4939	hypothetical protein
KPK_4940	hypothetical protein
KPK_4941	hypothetical protein
KPK_4948	hypothetical protein
KPK_4952	conserved hypothetical protein
KPK_4954	cyclic beta 1-2 glucan synthase
KPK_4956	hypothetical protein
KPK_4957	conserved hypothetical protein
KPK_4958	lipid A biosynthesis lauroyl (or palmitoleoyl) acyltransferase (lpxL) [2.3.1.-]
KPK_4959	hypothetical protein
KPK_4960	conserved hypothetical protein
KPK_4961	transcriptional regulator, AlpA family
KPK_4963	glyoxalase family protein
KPK_4964	acetyltransferase, GNAT family
KPK_4965	conserved hypothetical protein
KPK_4968	conserved hypothetical protein
KPK_4969	methyltransferase family protein
KPK_4970	conserved hypothetical protein
KPK_4971	conserved hypothetical protein
KPK_4972	type I site-specific deoxyribonuclease, HsdR family
KPK_4973	Appr-1-p processing enzyme family domain protein
KPK_4974	conserved hypothetical protein
KPK_4975	type I restriction modification DNA specificity domain protein
KPK_4976	type I restriction-modification system, M subunit (hsdM) [2.1.1.72]
KPK_4977	conserved hypothetical protein
KPK_4992	hypothetical protein
KPK_4993	hypothetical protein
KPK_5002	hypothetical protein
KPK_5014	magnesium-translocating P-type ATPase (mgtA) [3.6.3.2]
KPK_5018	hypothetical protein
KPK_5031	hypothetical protein
KPK_5035	hypothetical protein
KPK_5045	putative lipoprotein
KPK_5051	putative transporter
KPK_5052	dihydrodipicolinate synthetase family protein
KPK_5053	sugar binding transcriptional regulator, LacI family
KPK_5093	hypothetical protein
KPK_5125	hypothetical protein
KPK_5126	IS903, transposase
KPK_5127	hypothetical protein
KPK_5132	hypothetical protein
KPK_5139	hypothetical protein
KPK_5154	putative biofilm PGA synthesis protein PgaD
KPK_5159	stable plasmid inheritance protein homolog
KPK_5186	hypothetical protein
KPK_5190	conserved domain protein
KPK_5199	hypothetical protein
KPK_5217	conserved hypothetical protein
KPK_5218	transcriptional regulator, LysR family
KPK_5219	SMP-30-gluconolactonase-LRE family protein
KPK_5221	hypothetical protein
KPK_5222	hypothetical protein
KPK_5225	hypothetical protein
KPK_5227	hypothetical protein
KPK_5243	hypothetical protein
KPK_5262	conserved hypothetical protein
KPK_5263	conserved hypothetical protein
KPK_5349	conserved hypothetical protein
KPK_5350	transcriptional regulator, GntR family
KPK_5351	sulfatase [3.1.6.-]
KPK_5352	PTS system, IIBC component [2.7.1.69]
KPK_5353	hypothetical protein
KPK_5378	hypothetical protein
KPK_5402	hypothetical protein
KPK_5443	hypothetical protein
KPK_5466	hypothetical protein
KPK_5469	hypothetical protein
KPK_5485	conserved hypothetical protein
KPK_5490	conserved hypothetical protein
KPK_5546	hypothetical protein
KPK_5554	putative outer membrane porin
