# Supplementary material for: Complete Genome Sequence of the N2-Fixing Broad Host Range Endophyte Klebsiella pneumoniae 342 and Virulence Predictions Verified in Mice
Source: PLoS Genet. 2008 Jul 25;4(7):e1000141. doi: 10.1371/journal.pgen.1000141 (PMC2453333; doi:10.1371/journal.pgen.1000141)
Supplement: Table S6 — K. pneumoniae MGH78578-Specific Proteins from the Comparison of the K. pneumoniae 342, K. pneumoniae MGH78578, and E. coli K12 Genomes. (0.12 MB XLS) [file pgen.1000141.s009.xls]

## Sheet: bo_anno_clean.txt
Table S6. K. pneumoniae MGH78578-specific proteins from the comparison of the K. pneumoniae 342, K. pneumoniae MGH78578, and E. coli K12 genomes.
Locus	Annotation
gi152968600	rpsT 30S ribosomal protein S20
gi152968607	hypothetical protein
gi152968682	yacA SecA regulator SecM
gi152968743	pul Pullulanase protein
gi152968815	Na+-transporting NADH:ubiquinone oxidoreductase subunit NqrC
gi152968835	hypothetical protein
gi152968836	stbE putative fimbriae chaparone
gi152968837	stbD putative fimbriae usher
gi152968838	stbC putative fimbriae usher
gi152968840	stbA putative fimbriae major subunit
gi152968841	hypothetical protein
gi152968842	putative Diguanylate cyclase/phosphodiesterase domain 1
gi152968843	putative outer membrane protein
gi152968844	hypothetical protein
gi152968852	hypothetical protein
gi152968858	yhhM putative receptor
gi152968862	yfeU hypothetical protein
gi152969057	hypothetical protein
gi152969058	hypothetical protein
gi152969093	hypothetical protein
gi152969098	putative arylsulfatase
gi152969099	putative iron-sulfur modifier protein
gi152969117	putative inner membrane protein
gi152969118	putative phosphosugar isomerases
gi152969119	putative inner membrane protein
gi152969120	putative transport protein PTS system
gi152969121	putative inner membrane protein
gi152969122	putative transport protein PTS system
gi152969123	putative transport protein PTS system
gi152969129	hypothetical protein
gi152969163	putative L-fucose isomerase C-terminal
gi152969167	Putative transposase YhgA-like protein
gi152969170	hypothetical protein
gi152969266	metH B12-dependent methionine synthase
gi152969269	citA putative citrate utilization protein A
gi152969292	sdhC hypothetical protein
gi152969318	tartrate dehydratase
gi152969319	putative bacterial regulatory protein LysR
gi152969320	putative bacterial regulatory protein LysR
gi152969323	putative oxaloacetate decarboxylase beta chain
gi152969326	hypothetical protein
gi152969345	hypothetical protein
gi152969362	putative cation/multidrug efflux pump
gi152969514	hypothetical protein
gi152969515	hsdM DNA methylase M host modification
gi152969516	hsdR putative type III restriction enzyme res subunit
gi152969517	putative transposase IS204/IS1001/IS1096/IS1165
gi152969519	regulator for leucine (or lrp) regulon and high-affinity branched-chain amino acid transport system
gi152969521	putative transmembrane amino acid transporter protein
gi152969522	putative peptidase
gi152969523	putative peptidase
gi152969551	putative cell surface SD repeat protein precursor
gi152969552	putative outer membrane efflux protein
gi152969553	putative ABC transporter transmembrane region
gi152969554	putative secretion protein HlyD
gi152969555	putative glycosyl transferase group I
gi152969556	hypothetical protein
gi152969566	putative protease
gi152969570	putative betaine/choline/glycine transport protein (BCCT family)
gi152969586	hypothetical protein
gi152969712	hypothetical protein
gi152969714	hypothetical protein
gi152969724	hypothetical protein
gi152969736	RNA-directed DNA polymerase (Reverse transcriptase)
gi152969742	putative transcriptional regulator (LysR family)
gi152969755	putative chitinase II
gi152969815	hypothetical protein
gi152969816	hypothetical protein
gi152969817	hypothetical protein
gi152969818	hypothetical protein
gi152969833	osmB lipoprotein osmotically inducible
gi152969857	putative bacterial regulatory protein LysR
gi152969858	putative alpha-galactosidases/6-phospho-beta-glucosidases
gi152969869	hypothetical protein
gi152969870	hypothetical protein
gi152969873	putative metal-dependent phosphohydrolase HD subdomain
gi152969883	hypothetical protein
gi152969884	hypothetical protein
gi152969885	hypothetical protein
gi152969886	hypothetical protein
gi152969887	putative membrane proteins
gi152969888	hypothetical protein
gi152969889	hypothetical protein
gi152969890	putative transposase-related protein
gi152969891	putative transposase-related protein
gi152969892	maltose transport system permease protein
gi152969893	hypothetical protein
gi152969894	putative structural protein
gi152969895	hypothetical protein
gi152969896	hypothetical protein
gi152969897	hypothetical protein
gi152969898	hypothetical protein
gi152969900	hypothetical protein
gi152969902	hypothetical protein
gi152969903	putative short-chain alcohol dehydrogenas
gi152969933	hypothetical protein
gi152969934	hypothetical protein
gi152969936	putative enterobacterial exodeoxyribonuclease VIII
gi152969937	hypothetical protein
gi152969938	putative regulatory protein LysR:LysR substrate binding domain
gi152969939	hypothetical protein
gi152969940	hypothetical protein
gi152969941	hypothetical protein
gi152969942	hypothetical protein
gi152969943	hypothetical protein
gi152969945	hypothetical protein
gi152969946	hypothetical protein
gi152969947	hypothetical protein
gi152969948	putative site-specific DNA methylase
gi152969949	putative N-acetyltransferase
gi152969950	hypothetical protein
gi152969953	hypothetical protein
gi152969955	hypothetical protein
gi152969956	hypothetical protein
gi152969957	hypothetical protein
gi152969958	putative glycoside hydrolase
gi152969959	hypothetical protein
gi152969960	hypothetical protein
gi152969961	hypothetical protein
gi152969962	hypothetical protein
gi152969963	hypothetical protein
gi152969964	hypothetical protein
gi152969965	hypothetical protein
gi152969966	hypothetical protein
gi152969967	hypothetical protein
gi152969968	hypothetical protein
gi152969969	hypothetical protein
gi152969970	hypothetical protein
gi152969971	hypothetical protein
gi152969972	hypothetical protein
gi152969973	hypothetical protein
gi152969974	hypothetical protein
gi152969975	hypothetical protein
gi152969976	hypothetical protein
gi152969977	putative electron transfer flavoprotein subunit beta
gi152969978	putative membrane component of transport system
gi152969979	hypothetical protein
gi152969980	hypothetical protein
gi152969981	putative phage tail protein
gi152969982	hypothetical protein
gi152969983	alkanesulfonate transport protein (ABC superfamily membrane)
gi152969984	transcriptional repressor for arsenical resistance (ArsR family)
gi152969985	putative kinase
gi152969986	flagellar biosynthesis cell-distal portion of basal-body rod
gi152969987	hypothetical protein
gi152969988	RecA regulator RecX
gi152969989	putative invertase
gi152969993	hypothetical protein
gi152969994	hypothetical protein
gi152969995	hypothetical protein
gi152970035	hypothetical protein
gi152970082	fnr transcriptional regulation of aerobic anaerobic respiration osmotic balance
gi152970097	putative ATP-binding component of a transport system
gi152970104	hypothetical protein
gi152970107	hypothetical protein
gi152970108	hypothetical protein
gi152970110	acyl carrier protein S-malonyltransferase
gi152970144	hypothetical protein
gi152970145	putative ARAC-type regulatory protein
gi152970146	hypothetical protein
gi152970164	hypothetical protein
gi152970172	ATP-binding component of leucine transport
gi152970178	hypothetical protein
gi152970182	putative oxidoreductase
gi152970183	mokB hypothetical protein
gi152970193	hypothetical protein
gi152970194	hypothetical protein
gi152970208	hypothetical protein
gi152970238	hypothetical protein
gi152970240	putative sugar diacid utilization regulator
gi152970241	glycerate kinase I
gi152970242	putative general substrate transporter
gi152970243	putative gluconolactonase
gi152970245	putative acetyl-CoA acetyltransferase
gi152970246	putataive short-chain dehydrogenase/reductase
gi152970248	putative acyl-CoA synthase
gi152970249	putative glyoxalase/bleomycin resistance protein/dioxygenas
gi152970250	fucose permease
gi152970251	ribokinase
gi152970253	putative bacterial regulatory protein DeoR
gi152970254	deoxyribose-phosphate aldolase
gi152970255	putative pentose kinase
gi152970256	putative bacterial regulatory protein DeoR
gi152970257	putative ARAC-type regulatory protein
gi152970258	hypothetical protein
gi152970260	hypothetical protein
gi152970263	hypothetical protein
gi152970264	hypothetical protein
gi152970265	hypothetical protein
gi152970266	hypothetical protein
gi152970267	hypothetical protein
gi152970268	putative dehydrogenase
gi152970269	putative aldo/keto reductase
gi152970270	putative transcriptional regulator (LysR family)
gi152970271	hypothetical protein
gi152970272	hypothetical protein
gi152970273	pgtA Phosphoglycerate transport: activator
gi152970274	pgtB Phosphoglycerate transport: protein for signal transmission
gi152970275	pgtC Phosphoglycerate transport: protein for signal transmission
gi152970276	pgtP Phosphoglycerate transport: transporter
gi152970278	hypothetical protein
gi152970293	putative phosphotransferase system EIIC
gi152970295	PTS family enzyme IIA/ enzyme IIBC
gi152970296	D-allulose-6-phosphate 3-epimerase
gi152970297	ascorbate-specific PTS system enzyme IIC
gi152970298	putative PTS family enzyme II component possibly ascorbate-specific
gi152970299	PTS family enzyme IIA mannitol-specific cryptic
gi152970300	putative periplasmic binding protein/LacI transcriptional regulator
gi152970301	hypothetical protein
gi152970334	putative deoxygluconate dehydrogenase
gi152970335	putative isochorismatase hydrolase
gi152970336	phosphoglycerate mutase
gi152970344	hypothetical protein
gi152970345	hypothetical protein
gi152970373	putative Mg(2+) transport ATPase
gi152970380	hypothetical protein
gi152970388	hypothetical protein
gi152970391	PTS family enzyme IIBC component cellobiose/salicin/arbutin-specific
gi152970401	hypothetical protein
gi152970445	conserved hypothetical protein MutT-like protein
gi152970462	hypothetical protein
gi152970485	hypothetical protein
gi152970523	hypothetical protein
gi152970555	hypothetical protein
gi152970577	putative NADPH:quinone reductase and related Zn-dependent oxidoreductases
gi152970578	putative transcriptional regulator (LysR family)
gi152970579	hypothetical protein
gi152970592	hypothetical protein
gi152970593	hypothetical protein
gi152970594	hypothetical protein
gi152970611	hypothetical protein
gi152970612	putative acetyl transferase
gi152970613	acridine efflux pump
gi152970614	putative transport protein
gi152970616	sensor histidine protein kinase (RstA regulator)
gi152970618	L D-carboxypeptidase A (in murein recycling)
gi152970619	TonB protein
gi152970620	putative enzyme
gi152970621	putative acyltransferase
gi152970691	hypothetical protein
gi152970757	hypothetical protein
gi152970767	putative nitrite reductase
gi152970792	hypothetical protein
gi152970793	hypothetical protein
gi152970799	hypothetical protein
gi152970800	hypothetical protein
gi152970801	hypothetical protein
gi152970802	hypothetical protein
gi152970803	hypothetical protein
gi152970804	sulfatase modifying factor 1 precursor-like protein
gi152970805	hypothetical protein
gi152970806	hypothetical protein
gi152970807	hypothetical protein
gi152970808	hypothetical protein
gi152970809	hypothetical protein
gi152970810	hypothetical protein
gi152970811	hypothetical protein
gi152970812	hypothetical protein
gi152970813	hypothetical protein
gi152970814	hypothetical protein
gi152970815	hypothetical protein
gi152970816	hypothetical protein
gi152970817	hypothetical protein
gi152970818	hypothetical protein
gi152970819	hypothetical protein
gi152970823	hypothetical protein
gi152970844	putative nitrilotriacetate monooxygenase
gi152970948	hypothetical protein
gi152970953	hypothetical protein
gi152970983	hypothetical protein
gi152970996	hypothetical protein
gi152971022	Possible glycosylhydrolase
gi152971023	Glycosyltransferase
gi152971025	O-antigen export - TMD component
gi152971026	wbbL Glycosyltransferase
gi152971033	rmlC dTDP-4-dehydrorhamnose 35-epimerase
gi152971034	rmlD dTDP-4-dehydrorhamnose reductase
gi152971035	rmlA glucose-1-phosphate thymidylyltransferase
gi152971036	rmlB dTDP-glucose 46-dehydratase
gi152971037	yfbL hypothetical protein
gi152971039	Capsule repeat unit export
gi152971040	Possible acyltransferase
gi152971041	Possible carbohydrate lyase
gi152971042	capsule repeat unit polymerase
gi152971043	putative glucuronosyltransferase
gi152971044	Possible glycosyltransferase
gi152971045	Possible glycosyltransferase
gi152971046	Possible glycosyltransferase
gi152971047	putative rhamnosyl transferase
gi152971048	wbaP UDP-Gal::undecaprenolphosphate Gal-1-P transferase
gi152971084	regulator of gluconate (gnt) operon
gi152971085	putative ribitol dehydrogenase
gi152971086	ribulokinase
gi152971087	putative transport protein
gi152971223	yfbU hypothetical protein
gi152971360	putative inner membrane protein
gi152971363	putative phosphatase/sulfatase
gi152971368	hypothetical protein
gi152971371	hypothetical protein
gi152971402	hypothetical protein
gi152971470	intA putative integrase
gi152971471	hypothetical protein
gi152971472	hypothetical protein
gi152971473	hypothetical protein
gi152971474	hypothetical protein
gi152971475	hypothetical protein
gi152971476	putative transcriptional regulator
gi152971477	putative cytoplasmic protein
gi152971478	putative PTS system glucitol/sorbitol-specific enzyme II
gi152971479	putative glucitol-specific PTS enzyme III
gi152971480	putative glucitol-specific PTS enzyme III
gi152971481	putative dehydrogenase
gi152971482	putative dehydrogenase
gi152971483	hypothetical protein
gi152971484	putative hexulose 6 phosphate synthase
gi152971485	putative sugar phosphate aminotransferase
gi152971486	putative cytoplasmic protein
gi152971487	putative phosphotransferase system IIC component
gi152971488	putative dipeptide/oligopeptide/nickel ABC-type transport system periplasmic component
gi152971489	putative bifunctional deaminase-reductase
gi152971490	hypothetical protein
gi152971491	hypothetical protein
gi152971510	fimZ putative transcriptional regulator of fimbrial expression
gi152971513	fimD outer membrane protein export and assembly of type 1 fimbriae
gi152971563	hypothetical protein
gi152971615	tagaturonate reductase
gi152971667	putative D- and L-methionine transport protein (ABC superfamily atp_bind)
gi152971690	hypothetical protein
gi152971691	hypothetical protein
gi152971692	hypothetical protein
gi152971693	hypothetical protein
gi152971695	hypothetical protein
gi152971696	hypothetical protein
gi152971697	hypothetical protein
gi152971801	hypothetical protein
gi152971820	hypothetical protein
gi152971854	hypothetical protein
gi152971855	transposase
gi152971878	putative pyruvate decarboxylase
gi152971879	putative aldehyde dehydrogenase
gi152971880	putative aspartate dehydrogenase
gi152971881	putative short-chain dehydrogenase
gi152971882	putative hydrolase
gi152971883	putative permease (MFS superfamily)
gi152971885	putative glyoxalase/bleomycin resistance protein/dioxygenas
gi152971886	putative bacterial regulatory proteins IclR
gi152971887	putative short-chain dehydrogenase
gi152971888	3-phenylpropionate dioxygenase alpha subunit
gi152971890	putative transport protein
gi152971917	int putative phage integrase
gi152971918	fim putative fimbrial biogenesis outer membrane usher protein
gi152971919	fim putative bacterial pili assembly chaperone
gi152971920	fim putative fimbrial chaperone
gi152971921	fim putative fimbrial-like protein
gi152971922	fim putative fimbrial-like protein
gi152971923	fim putative fimbrial chaperone
gi152971924	fim putative fimbrial-like protein
gi152971925	hypothetical protein
gi152971934	hypothetical protein
gi152971940	putative glycoside hydrolase
gi152971944	hypothetical protein
gi152971950	hypothetical protein
gi152971958	ygiY putative 2-component sensor protein
gi152971993	hypothetical protein
gi152972028	hypothetical protein
gi152972029	putative regulator helix-turn-helix motif
gi152972057	ydjH putative kinase
gi152972058	agaR putative DEOR-type transcriptional regulator
gi152972060	pfkB 6-phosphofructokinase II
gi152972061	fruA PTS family enzyme IIB'BC fructose-specific
gi152972062	fruB PTS family enzyme IIA/FPr
gi152972069	fic hypothetical protein
gi152972151	putative oxaloacetate decarboxylase alpha chain
gi152972152	hypothetical protein
gi152972322	death -on-curing protein of phage P1
gi152972323	hypothetical protein
gi152972332	putative transposase IS116/IS110/IS902
gi152972408	IS150 putative transposase
gi152972409	IS150 hypothetical protein
gi152972441	bax putative ATP-binding protein
gi152972463	hypothetical protein
gi152972464	yibP protease membrane-associated
gi152972494	hypothetical protein
gi152972497	hypothetical protein
gi152972498	putative methylated-DNA-
gi152972562	phnV 2-aminoethylphosphonate transporter membrane component
gi152972563	phnU 2-aminoethylphosphonate transporter membrane component
gi152972564	phnT 2-aminoethylphosphonate transporterATPase component
gi152972565	phnS 2-aminoethylphosphonate transporter periplasmic-binding component
gi152972566	phnR 2-aminoethylphosphonate transport repressor
gi152972567	phnW 2-aminoethylphosphonate transport
gi152972568	phnX 2-aminoethylphosphonate transport
gi152972611	hypothetical protein
gi152972615	int putative phage integrase
gi152972616	hypothetical protein
gi152972617	hypothetical protein
gi152972618	hypothetical protein
gi152972619	hypothetical protein
gi152972620	hypothetical protein
gi152972621	hypothetical protein
gi152972622	hypothetical protein
gi152972665	ygdL putative enzyme
gi152972735	hypothetical protein
gi152972736	putative 5'-nucleotidase/2'3'-cyclic phosphodiesterase
gi152972842	putative transcription regulator
gi152972893	ansP L-asparagine permease
gi152972894	ygaZ putative amino acid transport protein
gi152972927	prepilin peptidase dependent protein C
gi152972946	hypothetical protein
gi152972953	yjcH hypothetical protein
gi152972955	ybbC hypothetical protein
gi152972991	hypothetical protein
gi152972994	hypothetical protein
gi152972995	hypothetical protein
gi152972996	hypothetical protein
gi152972997	hypothetical protein
gi152972998	putative transposase
gi152973013	high-affinity branched-chain amino acid transport protein (ABC superfamily membrane)
gi152973018	putative transcriptional regulatory protein
gi152973067	priB primosomal replication protein N
gi152973070	ytfB hypothetical protein
gi152973071	ytfB hypothetical protein
gi152973091	hypothetical protein
gi152973092	hypothetical protein
gi152973108	putative inner membrane protein
gi152973119	hypothetical protein
gi152973121	putative phosphotransferase protein
gi152973122	putative phosphotransferase protein
gi152973159	hypothetical protein
gi152973162	regulator of acetyl CoA synthetase ankyrin-like regulatory protein
gi152973163	putative transcriptional regulator
gi152973164	hypothetical protein
gi152973165	hypothetical protein
gi152973166	hypothetical protein
gi152973167	hypothetical protein
gi152973168	hypothetical protein
gi152973169	hypothetical protein
gi152973170	hypothetical protein
gi152973171	hypothetical protein
gi152973172	hypothetical protein
gi152973174	hypothetical protein
gi152973176	hypothetical protein
gi152973177	hypothetical protein
gi152973179	putative ATP-dependent helicase
gi152973180	hisG ATP phosphoribosyltransferase
gi152973181	hypothetical protein
gi152973182	hypothetical protein
gi152973183	hypothetical protein
gi152973184	hypothetical protein
gi152973185	hypothetical protein
gi152973186	hypothetical protein
gi152973187	hypothetical protein
gi152973188	hypothetical protein
gi152973189	hypothetical protein
gi152973196	hypothetical protein
gi152973213	putative GCN5-related N-acetyltransferase
gi152973220	putative LACI-type transcriptional regulator
gi152973221	putative bacterial inner-membrane translocator
gi152973222	ribose high-affinity ABC transporter permease component
gi152973223	ribose high-affinity ABC transporter permease component
gi152973245	ascBF operon repressor
gi152973247	hpaB 4-hydroxyphenylacetate catabolism
gi152973259	hypothetical protein
gi152973260	hypothetical protein
gi152973261	hypothetical protein
gi152973262	sodium/panthothenate symporter
gi152973263	2-oxo-3-deoxygalactonate kinase
gi152973264	keto-hydroxyglutarate-aldolase/keto-deoxy- phosphogluconate aldolase
gi152973265	putative transcriptional regulator (N-terminal) putative sugar-binding domain of regulator protein (C-terminal)
gi152973274	putative glucosamine-fructose-6-phosphate aminotransferase
gi152973275	putative cytoplasmic protein
gi152973290	mtr tryptophan-specific transport protein
gi152973322	putative prophage tail protein
gi152973323	putative prophage tail protein
gi152973324	putative prophage tail length determinator
gi152973325	putative prophage tail protein
gi152973326	putative prophage tail protein
gi152973327	putative prophage tail tube protein
gi152973328	putative prophage tail sheath
gi152973329	putative prophage tail fibre protein
gi152973330	putative prophage endo-N-neuraminidase
gi152973331	putative prophage tail protein
gi152973332	putative prophage baseplate assembly protein
gi152973333	putative prophage baseplate protein
gi152973334	putative prophage baseplate assembly protein
gi152973335	putative prophage protein
gi152973336	putative prophage tail completion protein
gi152973337	putative prophage tail completion protein
gi152973338	putative prophage P2 LysB-like protein
gi152973340	putative prophage holin
gi152973341	putative prophage tail component protein
gi152973342	putative prophage phage head completion protein
gi152973343	putative prophage small terminase subunit
gi152973344	putative prophage major capsid protein
gi152973345	putative prophage capsid scaffolding protein
gi152973346	putative prophage large terminase protein
gi152973347	putative prophage presumed portal protein
gi152973348	putative prophage protein
gi152973349	putative prophage protein
gi152973350	putative prophage protein
gi152973351	putative prophage protein
gi152973353	putative prophage protein
gi152973354	putative prophage protein
gi152973355	putative prophage protein for establishment of lysogeny
gi152973356	putative prophage excisionase
gi152973357	putative prophage repressor protein CI
gi152973358	int putative prophage gp Int for integrase
