# Supplementary material for: Complete Genome Sequence of the N2-Fixing Broad Host Range Endophyte Klebsiella pneumoniae 342 and Virulence Predictions Verified in Mice
Source: PLoS Genet. 2008 Jul 25;4(7):e1000141. doi: 10.1371/journal.pgen.1000141 (PMC2453333; doi:10.1371/journal.pgen.1000141)
Supplement: Table S7 — Proteins Shared Only between K. pneumoniae 342 and E. coli K12 from the Comparison of the K. pneumoniae 342, K. pneumoniae MGH78578, and E. coli K12 Genomes. (0.07 MB XLS) [file pgen.1000141.s010.xls]

## Sheet: aco_anno_side_by_side.txt
Table S7. Proteins shared only between K. pneumoniae 342 and E. coli K12 from the comparison of the K. pneumoniae 342, K. pneumoniae HGH78578, and E. coli K12 genomes.
K. pneumoniae 342		E. coli K12
Locus	Annotation	Accession	Annotation
KPK_0048	conserved hypothetical protein	gi94541128	yicS hypothetical protein
KPK_0070	oxidoreductase, zinc-binding dehydrogenase family	gi16128310	yahK predicted oxidoreductase Zn-dependent and NAD(P)-binding
KPK_0138	M23 peptidase domain protein	gi90111620	envC protease with a role in cell division
KPK_0154	conserved hypothetical protein	gi16131469	yibI predicted inner membrane protein
KPK_0162	L-xylulose-3-keto-L-gulonate kinase (lyx) [2.7.1.53 2.7.1.-]	gi16131451	lyx L-xylulose kinase
KPK_0166	3-dehydro-L-gulonate 2-dehydrogenase (dlgD) [1.1.1.130]	gi16131446	yiaK 23-diketo-L-gulonate dehydrogenase NADH-dependent
KPK_0167	transcriptional regulator, IclR family	gi16131445	yiaJ predicted DNA-binding transcriptional repressor
KPK_0171	protein bax (bax)	gi49176373	bax hypothetical protein
KPK_0577	conserved hypothetical protein	gi90111540	yhaL hypothetical protein
KPK_0666	glycogen synthesis protein GlgS (glgS)	gi16130945	glgS predicted glycogen synthesis protein
KPK_0681	sensor protein QseC (qseC) [2.7.13.3]	gi16130922	qseC sensory histidine kinase in two-component regulatory system with QseB
KPK_0807	conserved hypothetical protein	gi145698342	ytcA hypothetical protein
KPK_0826	fimbrial usher protein	gi16130047	yehB predicted outer membrane protein
KPK_1085	glucitol operon activator protein (gutM)	gi16130613	gutM DNA-binding transcriptional activator of glucitol operon
KPK_1282	conserved hypothetical protein	gi90111449	yfgJ hypothetical protein
KPK_1285	site-specific recombinase, phage integrase family	gi145698295	intZ CPZ-55 prophage predicted integrase
KPK_1301	conserved hypothetical protein	gi16130429	yfgG hypothetical protein
KPK_1364	conserved hypothetical protein	gi16129250	ycjD hypothetical protein
KPK_1561	transcriptional regulator, LysR family	gi16131456	yiaU predicted DNA-binding transcriptional regulator
KPK_1563	putative membrane protein	gi16131458	yiaW conserved inner membrane protein
KPK_1564	auxiliary transport protein, membrane fusion protein (MFP) family	gi16131457	yiaV membrane fusion protein (MFP) component of efflux pump signal anchor
KPK_1603	conserved hypothetical protein	gi94541117	yohO hypothetical protein
KPK_1666	capsular polysaccharide biosynthesis protein	gi16129987	wcaJ predicted UDP-glucose lipid carrier transferase
KPK_1668	mannose-1-phosphate guanylyltransferase-mannose-6-phosphate isomerase (cpsB_1) [2.7.7.22]	gi16129989	cpsB mannose-1-phosphate guanyltransferase
KPK_1669	phosphomannomutase (cpsG_1) [5.4.2.8]	gi16129988	cpsG phosphomannomutase
KPK_1740	protein PemI (pemI)	gi90111708	chpS antitoxin of the ChpB-ChpS toxin-antitoxin system
KPK_1741	protein PemK (pemK)	gi16132047	chpB toxin of the ChpB-ChpS toxin-antitoxin system
KPK_1757	cysteine desulfurase, SufS family	gi16129636	sufS selenocysteine lyase PLP-dependent
KPK_1760	putative helicase	gi16130545	yfjK CP4-57 prophage conserved protein
KPK_1818	endoribonuclease L-PSP family protein	gi16132070	yjgH predicted mRNA endoribonuclease
KPK_1883	conserved hypothetical protein	gi94541093	yecJ hypothetical protein
KPK_1949	putative lipoprotein	gi16129780	mgrB hypothetical protein
KPK_2418	conserved hypothetical protein	gi16129395	yncJ hypothetical protein
KPK_2659	drug resistance MFS transporter, drug:H+ antiporter-1 (DHA2) family	gi16130299	emrY predicted multidrug efflux system
KPK_2660	auxiliary transport protein, membrane fusion protein (MFP) family	gi16130300	emrK EmrKY-TolC multidrug resistance efflux pump membrane fusion protein component
KPK_2781	transcriptional regulator, DeoR family	gi16130642	ygbI predicted DNA-binding transcriptional regulator
KPK_2805	AP endonuclease, family 2	gi16128492	hyi hydroxypyruvate isomerase
KPK_2840	DNA-invertase hin (hin)	gi16129121	pinE e14 prophage site-specific DNA recombinase
KPK_2845	bacteriophage lysis protein [3.4.-.-]	gi16128539	rzpD DLP12 prophage predicted murein endopeptidase
KPK_2854	conserved hypothetical protein	gi16128532	ybcO DLP12 prophage predicted protein
KPK_2862	conserved hypothetical protein	gi16129104	xisE e14 prophage predicted excisionase
KPK_2863	site-specific recombinase, phage integrase family	gi16129103	intE e14 prophage predicted integrase
KPK_2908	putative tartrate carrier	gi16130959	ttdT predicted tartrate:succinate antiporter
KPK_2925	fumarate and nitrate reduction regulatory protein (fnr)	gi16129295	fnr DNA-binding transcriptional dual regulator global regulator of anaerobic growth
KPK_3107	thiol peroxidase (tpx) [1.11.1.15]	gi16129285	tpx lipid hydroperoxide peroxidase
KPK_3155	osmotically-inducible lipoprotein B (osmB)	gi16129244	osmB lipoprotein
KPK_3373	phage lysozyme [3.2.1.17]	gi16128538	ybcS DLP12 prophage predicted lysozyme
KPK_3375	conserved hypothetical protein	gi145698257	ydcQ predicted DNA-binding transcriptional regulator
KPK_3376	conserved hypothetical protein	gi94541092	yncN hypothetical protein
KPK_3380	antitermination protein Q	gi16128534	ybcQ DLP12 prophage predicted antitermination protein
KPK_3381	conserved hypothetical protein	gi145698264	ydfU Qin prophage predicted protein
KPK_3418	putative transposase	gi16128214	yafM hypothetical protein
KPK_3546	transporter, betaine-carnitine-choline transporter (BCCT) family	gi16129755	yeaV predicted transporter
KPK_3550	multiphosphoryl transfer protein 2 (ptsA) [2.7.3.9]	gi49176446	ptsA fused predicted PTS enzymes: Hpr component/enzyme I component/enzyme IIA component
KPK_3551	fructose-like permease IIC component 2 (frwC)	gi16131787	frwC predicted enzyme IIC component of PTS
KPK_3554	glycyl-radical enzyme activating protein family [1.97.1.-]	gi49176447	pflC pyruvate formate lyase II activase
KPK_3555	fructose-like phosphotransferase enzyme IIB component 3 (frwD) [2.7.1.69]	gi16131791	frwD predicted enzyme IIB component of PTS
KPK_3563	cyclic diguanylate phosphodiesterase (EAL) domain protein	gi90111225	ycgG conserved inner membrane protein
KPK_3664	conserved hypothetical protein	gi16128314	yahO hypothetical protein
KPK_3709	formate C-acetyltransferase 3 [2.3.1.54]	gi16128791	ybiW predicted pyruvate formate lyase
KPK_3736	C4-type zinc finger protein, DksA-TraR family	gi16128771	ybiI hypothetical protein
KPK_3795	conserved hypothetical protein	gi16129127	ycgZ hypothetical protein
KPK_3797	conserved hypothetical protein	gi16129129	ymgB hypothetical protein
KPK_3842	succinate dehydrogenase, cytochrome b556 subunit (sdhC)	gi16128696	sdhC succinate dehydrogenase membrane subunit binds cytochrome b556
KPK_3920	ribonuclease I (rna) [3.1.27.6]	gi16128594	rna ribonuclease I
KPK_3991	Inhibitor of vertebrate lysozyme	gi16128206	ivy inhibitor of vertebrate C-lysozyme
KPK_4156	serine-threonine-protein phosphatase 1 (pphA_2) [3.1.3.16]	gi16130641	pphB serine/threonine-specific protein phosphatase 2
KPK_4157	putative ninE protein	gi16128531	ninE DLP12 prophage conserved protein
KPK_4193	site-specific recombinase, phage integrase family	gi16128520	intD DLP12 prophage predicted integrase
KPK_4209	oxidoreductase, short chain dehydrogenase-reductase family	gi16128477	ybbO predicted oxidoreductase with NAD(P)-binding Rossmann-fold domain
KPK_4223	ferrochelatase (hemH) [4.99.1.1]	gi16128459	hemH ferrochelatase
KPK_4426	site-specific recombinase, phage integrase family	gi16130281	intS CPS-53 (KpLE1) prophage predicted prophage CPS-53 integrase
KPK_4640	secretion monitor protein (secM)	gi90111085	secM regulator of secA translation
KPK_4702	sugar binding transcriptional regulator, LacI family	gi16132086	idnR DNA-binding transcriptional repressor 5-gluconate-binding
KPK_4703	gluconate 5-dehydrogenase (idnO) [1.1.1.69]	gi16132088	idnO 5-keto-D-gluconate-5-reductase
KPK_4704	thermosensitive gluconokinase (idnK) [2.7.1.12]	gi16132090	idnK D-gluconate kinase thermosensitive
KPK_4725	aconitase family protein	gi90111167	ybhJ predicted hydratase
KPK_4737	ribosomal protein S20 (rpsT)	gi16128017	rpsT 30S ribosomal subunit protein S20
KPK_4790	conserved hypothetical protein	gi94541134	yjjZ hypothetical protein
KPK_4815	TRAP transporter, DctM family	gi145698347	yjjN predicted oxidoreductase Zn-dependent and NAD(P)-binding
KPK_4816	transcriptional regulator, GntR family	gi49176497	yjjM predicted DNA-binding transcriptional regulator
KPK_4861	transporter gate domain protein	gi16132150	yjiG conserved inner membrane protein
KPK_4862	transporter gate domain protein	gi90111731	yjiH conserved inner membrane protein
KPK_4867	conserved hypothetical protein	gi16132162	yjiS hypothetical protein
KPK_4888	multidrug resistance protein, SMR family	gi16128526	emrE DLP12 prophage multidrug resistance protein
KPK_4891	diguanylate cyclase	gi145698262	yddV predicted diguanylate cyclase
KPK_4896	conserved hypothetical protein	gi16130050	yehE hypothetical protein
KPK_4942	conserved hypothetical protein	gi16129945	yeeU CP4-44 prophage antitoxin of the YeeV-YeeU toxin-antitoxin system
KPK_4943	conserved hypothetical protein	gi94541094	ykfH hypothetical protein
KPK_4944	DNA repair protein, RadC family	gi16130559	yfjY CP4-57 prophage predicted DNA repair protein
KPK_4945	antirestriction protein	gi16130558	yfjX CP4-57 prophage predicted antirestriction protein
KPK_4946	conserved hypothetical protein	gi90111102	yafZ CP4-6 prophage conserved protein
KPK_4947	conserved hypothetical protein	gi16128235	ykfB CP4-6 prophage predicted protein
KPK_4949	putative transcriptional regulator	gi16130552	yfjR CP4-57 prophage predicted DNA-binding transcriptional regulator
KPK_4950	GTPase family protein	gi90111103	ykfA CP4-6 prophage predicted GTP-binding protein
KPK_4953	'cold-shock' DNA-binding domain protein	gi16129516	cspB Qin prophage cold shock protein
KPK_4955	conserved hypothetical protein	gi16129503	ydfK Qin prophage predicted DNA-binding transcriptional regulator
KPK_4978	site-specific recombinase, phage integrase family	gi16130540	intA CP4-57 prophage integrase
KPK_5010	conserved hypothetical protein	gi90111713	yjgK hypothetical protein
KPK_5054	oligogalacturonate-specific porin protein (KdgM)	gi90111728	nanC N-acetylnuraminic acid outer membrane channel protein
KPK_5070	opacity-associated family protein	gi90111704	ytfB predicted cell envelope opacity-associated protein
KPK_5076	L-ribulose-5-phosphate 4-epimerase (ulaF) [5.1.3.4]	gi16132020	ulaF L-ribulose 5-phosphate 4-epimerase
KPK_5077	L-ribulose-5-phosphate 3-epimerase (ulaE) [5.1.3.22]	gi16132019	ulaE L-xylulose 5-phosphate 3-epimerase
KPK_5078	3-dehydro-L-gulonate-6-phosphate decarboxylase (ulaD) [4.1.1.85]	gi16132018	ulaD 3-keto-L-gulonate 6-phosphate decarboxylase
KPK_5177	hypothetical protein	gi49176458	yjdP hypothetical protein
KPK_5192	putative membrane protein	gi16131894	yjcH conserved inner membrane protein involved in acetate transport
KPK_5414	IlvGEDA operon leader peptide (ilvL)	gi16131626	ilvL ilvG operon leader peptide
KPK_5435	acetylornithine deacetylase (argE) [3.5.1.16]	gi16131795	argE acetylornithine deacetylase
KPK_5438	transcriptional regulator, AraC family	gi16130314	ypdC predicted DNA-binding protein
KPK_5566	ribonuclease P protein component (rnpA) [3.1.26.5]	gi16131572	rnpA protein C5 component of RNase P
