# Supplementary material for: Complete Genome Sequence of the N2-Fixing Broad Host Range Endophyte Klebsiella pneumoniae 342 and Virulence Predictions Verified in Mice
Source: PLoS Genet. 2008 Jul 25;4(7):e1000141. doi: 10.1371/journal.pgen.1000141 (PMC2453333; doi:10.1371/journal.pgen.1000141)
Supplement: Table S8 — Proteins Shared Only between K. pneumoniae MGH78578 and E. coli K12 from the Comparison of the K. pneumoniae 342, K. pneumoniae MGH78578, and E. coli K12 Genomes. (0.05 MB XLS) [file pgen.1000141.s011.xls]

## Sheet: bco_anno_side_by_side.txt
Table S8. Proteins shared only between K. pneumoniae MGH78578 and E. coli K12 from the comparison of the K. pneumoniae 342, K. pneumoniae HGH78578, and E. coli K12 genomes.
K. pneumoniae 342		E. coli K12
Accession	Annotation	Accession	Annotation
gi152968748	fhuD hydroxamate-dependent iron transport protein (ABC superfamily peri_bind)	gi16128145	fhuD iron-hydroxamate transporter subunit
gi152968784	yaeP hypothetical protein	gi49176004	yaeP hypothetical protein
gi152968845	hypothetical protein	gi90111496	yqeJ hypothetical protein
gi152968846	putative sensory transducer	gi16130751	yqeI predicted transcriptional regulator
gi152968847	hypothetical protein	gi16131108	insH IS5 transposase and trans-activator
gi152968895	yaiZ hypothetical protein	gi90111125	yaiZ predicted inner membrane protein
gi152969258	ubiF 2-octaprenyl-3-methyl-6-methoxy-14-benzoquinol hydroxylase	gi16128645	ubiF 2-octaprenyl-3-methyl-6-methoxy-14-benzoquinol oxygenase
gi152969304	ybgC hypothetical protein	gi16128711	ybgC predicted acyl-CoA thioesterase
gi152969316	putative IS1 transposase	gi16128249	insB IS1 transposase InsAB'
gi152969317	putative transposase	gi16128250	insA KpLE2 phage-like element IS1 repressor protein InsA
gi152969499	lpxK tetraacyldisaccharide 4'-kinase	gi16128882	lpxK lipid A 4'kinase
gi152969520	putative diaminopropionate ammonia lyase	gi16130773	ygeX 23-diaminopropionate ammonia-lyase
gi152969539	rmf ribosome modulation factor	gi16128920	rmf ribosome modulation factor
gi152969929	putative transposase/integrase	gi16129306	intR Rac prophage integrase
gi152969930	putative excisionase	gi90111254	ydaQ Rac prophage conserved protein
gi152969944	hypothetical protein	gi16129321	ydaV Rac prophage predicted DNA replication protein
gi152970247	bifunctional putative acetyl-CoA:acetoacetyl-CoA transferase: alpha subunit/beta subunit	gi16129650	ydiF fused predicted acetyl-CoA:acetoacetyl-CoA transferase: alpha subunit/beta subunit
gi152970252	putative ribulose-phosphate 3-epimerase	gi16131911	alsE allulose-6-phosphate 3-epimerase
gi152970277	ygaU putative LysM domain	gi16130579	ygaU hypothetical protein
gi152970331	putative transposase IS4	gi16128535	insH IS5 transposase and trans-activator
gi152970554	asr acid shock protein precursor	gi90111305	asr acid shock-inducible periplasmic protein
gi152970617	transposase IS4	gi16131377	insH IS5 transposase and trans-activator
gi152970623	ccmH possible subunit of heme lyase	gi16131901	nrfF heme lyase (NrfEFG) for insertion of heme into c552 subunit NrfF
gi152970732	pfkB 6-phosphofructokinase II	gi49176138	pfkB 6-phosphofructokinase II
gi152970738	hypothetical protein	gi145698250	yciY hypothetical protein
gi152970987	yeeO putative transport protein (MATE family)	gi16129928	yeeO predicted multidrug efflux system
gi152971027	rmlC dTDP-4-dehydrorhamnose 35-epimerase	gi16129978	rfbC dTDP-4-deoxyrhamnose-35-epimerase
gi152971028	rmlD dTDP-4-dehydrorhamnose reductase	gi16129980	rfbD dTDP-4-dehydrorhamnose reductase subunit NAD(P)-binding of dTDP-L-rhamnose synthase
gi152971029	rmlA glucose-1-phosphate thymidylyltransferase	gi16129979	rfbA glucose-1-phosphate thymidylyltransferase
gi152971030	rmlB dTDP-D-glucose 46-dehydratase	gi16129981	rfbB dTDP-glucose 46 dehydratase NAD(P)-binding
gi152971050	wzb Protein tyrosine phosphatase	gi90111198	etp phosphotyrosine-protein phosphatase
gi152971110	putative integrase catalytic region	gi16131429	insK IS150 conserved protein InsB
gi152971111	IS150 hypothetical protein	gi16131428	insJ IS150 protein InsA
gi152971369	IS1 transposase	gi16128259	insB IS1 transposase InsAB'
gi152971370	Insertion element protein	gi94541103	insA KpLE2 phage-like element IS1 repressor protein InsA
gi152971403	Putative general substrate transporter	gi16131857	xylE D-xylose transporter
gi152971404	yphG putative transferase	gi90111456	yphG hypothetical protein
gi152971405	yphH putative NAGC-like transcriptional regulator	gi90111457	yphH predicted DNA-binding transcriptional regulator
gi152971884	putative ferredoxin reductase subunit	gi16130467	hcaD phenylpropionate dioxygenase ferredoxin reductase subunit
gi152971889	putative ferredoxin	gi16130465	hcaC 3-phenylpropionate dioxygenase predicted ferredoxin subunit
gi152972059	gatY tagatose 16-diphosphate aldolase	gi90111384	gatY D-tagatose 16-bisphosphate aldolase 2 catalytic subunit
gi152972063	gatZ putative tagatose 6-phosphate kinase 1	gi16130033	gatZ D-tagatose 16-bisphosphate aldolase 2 subunit
gi152972064	gatA PTS family enzyme IIA galactitol-specific	gi16130032	gatA galactitol-specific enzyme IIA component of PTS
gi152972065	gatB PTS family enzyme IIB galactitol-specific	gi16130031	gatB galactitol-specific enzyme IIB component of PTS
gi152972067	gatD galactitol-1-phosphate dehydrogenase	gi16130029	gatD galactitol-1-phosphate dehydrogenase Zn-dependent and NAD(P)-binding
gi152972068	agaR putative DEOR-type transcriptional regulator	gi16131023	agaR DNA-binding transcriptional dual regulator
gi152972205	rpsK 30S ribosomal protein S11	gi16131176	rpsK 30S ribosomal subunit protein S11
gi152972217	rplN 50S ribosomal protein L14	gi16131189	rplN 50S ribosomal subunit protein L14
gi152972218	rpsQ 30S ribosomal protein S17	gi16131190	rpsQ 30S ribosomal subunit protein S17
gi152972593	putative DNA-damage-inducible protein	gi90111626	dinD DNA-damage-inducible protein
gi152972612	putative inner membrane protein	gi94541129	yidD hypothetical protein
gi152972740	yijE hypothetical protein	gi90111667	yijE predicted permease
gi152972813	metR regulator for metE and metH	gi16131677	metR DNA-binding transcriptional activator homocysteine-binding
gi152972892	yjgF hypothetical protein	gi90111542	tdcF predicted L-PSP (mRNA) endoribonuclease
gi152972895	yhaM hypothetical protein	gi49176312	yhaM hypothetical protein
gi152973115	relB putative helix-turn-helix protein copG family	gi16129523	relB Qin prophage bifunctional antitoxin of the RelE-RelB toxin-antitoxin system/ transcriptional repressor
gi152973116	relE putative inner membrane protein	gi16129522	relE Qin prophage toxin of the RelE-RelB toxin-antitoxin system
gi152973160	hypothetical protein	gi16129101	ymfE e14 prophage predicted inner membrane protein
gi152973161	hypothetical protein	gi16129100	ymfD e14 prophage predicted SAM-dependent methyltransferase
gi152973300	putative Na+ dependent nucleoside transporter	gi16130099	nupX predicted nucleoside transporter
