# Supplementary material for: Complete Genome Sequence of the N2-Fixing Broad Host Range Endophyte Klebsiella pneumoniae 342 and Virulence Predictions Verified in Mice
Source: PLoS Genet. 2008 Jul 25;4(7):e1000141. doi: 10.1371/journal.pgen.1000141 (PMC2453333; doi:10.1371/journal.pgen.1000141)
Supplement: Table S9 — Kp342 Proteins Shared only with Phytobacteria. (0.04 MB XLS) [file pgen.1000141.s012.xls]

## Sheet: GKP_phytobacteria_nothing_else.
Table S9. Kp342 Proteins Shared only with Phytobacteria
#	Locus	Annotation	Main role category
1	KPK_0080*	glycosyl hydrolase, family 4	Energy metabolism
2	KPK_0700*	conserved hypothetical protein	Hypothetical proteins
3	KPK_0868*	acetyltransferase, GNAT family	Unknown function
4	KPK_1192*	conserved hypothetical protein	Hypothetical proteins
5	KPK_1305	conserved hypothetical protein	Hypothetical proteins
6	KPK_1308	polygalacturonase family protein	Energy metabolism
7	KPK_1542*	transcriptional regulator, LysR family	Regulatory functions
8	KPK_1588*	carbohydrate-selective porin, OprB family	Transport and binding proteins
9	KPK_1699	nitrogen fixation negative regulator NifL	Central intermediary metabolism
10	KPK_1701	nitrogen fixation protein NifM	Central intermediary metabolism
11	KPK_1703	putative nifW protein	Central intermediary metabolism
12	KPK_1707	nifX protein	Central intermediary metabolism
13	KPK_1734*	conserved hypothetical protein	Hypothetical proteins
14	KPK_1779	putative conjugal transfer protein	Hypothetical proteins
15	KPK_2078*	conserved hypothetical protein	Hypothetical proteins
16	KPK_2086*	nitrite reductase [NAD(P)H], large subunit	Central intermediary metabolism
17	KPK_2469*	ABC transporter, ATP-binding protein	Transport and binding proteins
18	KPK_2471*	ABC transporter, permease protein	Transport and binding proteins
19	KPK_2539*	coenzyme PQQ biosynthesis protein PqqF	Biosynthesis of cofactors, prosthetic groups, and carriers
20	KPK_2565*	transcriptional regulator, LacI family	Regulatory functions
21	KPK_2629	HAD hydrolase, IIB family	Unknown function
22	KPK_2639*	transporter, major facilitator family	Transport and binding proteins
23	KPK_2664	mipA family protein	Unknown function
24	KPK_2831	site-specific recombinase, phage integrase family	DNA metabolism
25	KPK_2899	malonate transporter MdcF	Transport and binding proteins
26	KPK_3102	MmgE/PrpD family protein	Unknown function
27	KPK_3255*	antibiotic biosynthesis monooxygenase domain protein	Cellular processes
28	KPK_3274	conserved hypothetical protein	Hypothetical proteins
29	KPK_3286	amino acid ABC transporter, periplasmic amino acid-binding protein	Transport and binding proteins
30	KPK_3290	mandelate racemase/muconate lactonizing enzyme family protein	Energy metabolism
31	KPK_3292	CTP synthase family protein	Purines, pyrimidines, nucleosides, and nucleotides
32	KPK_3361	conserved hypothetical protein	Hypothetical proteins
33	KPK_3392	cyclic diguanylate phosphodiesterase (EAL) domain protein	Regulatory functions
34	KPK_3558	putative membrane-bound diguanylate cyclase	Unknown function
35	KPK_4261*	conserved hypothetical protein	Hypothetical proteins
36	KPK_4431	relaxase/mobilization nuclease domain protein	Mobile and extrachromosomal element functions
37	KPK_4572	general secretion pathway protein B	Protein fate
38	KPK_5210*	ABC transporter, permease protein	Transport and binding proteins
39	KPK_5211*	ABC transporter, permease protein	Transport and binding proteins
40	KPK_5212*	ABC transporter, periplasmic substrate-binding protein	Transport and binding proteins
41	KPK_5257*	acetyltransferase, GNAT family	Unknown function
42	KPK_5482*	conserved hypothetical protein	Hypothetical proteins
43	KPK_5485	conserved hypothetical protein	Hypothetical proteins
44	KPK_5489*	phosphofructokinase family protein	Energy metabolism
45	KPK_A0226	conserved hypothetical protein	Cellular processes
*Also found in the clinical Klebsiella isolate MGH78578
