# Supplementary material for: Complete Genome Sequence of the N2-Fixing Broad Host Range Endophyte Klebsiella pneumoniae 342 and Virulence Predictions Verified in Mice
Source: PLoS Genet. 2008 Jul 25;4(7):e1000141. doi: 10.1371/journal.pgen.1000141 (PMC2453333; doi:10.1371/journal.pgen.1000141)
Supplement: Table S10 — Kp342 BLASTP Matches to Known Plant-Induced Proteins. (0.07 MB XLS) [file pgen.1000141.s013.xls]

## Sheet: plant_induced_genes_table.txt
Table S10. Kp342 BLASTP Matches to Known Plant-induced Proteins
Kp342 Locus	Kp342 Annotation	Main Role Category	Match*	%id	p-value	Reference
KPK_3360	phage minor tail protein L	Mobile and extrachromosomal element functions	Ripx106	44.8	4.1e-53	Mol Micro (2004) 53:1641
KPK_3321	L-asparaginase 2	Energy metabolism	Ripx78	42.9967	5.5e-58	Mol Micro (2004) 53:1641
KPK_3265	aminotransferase, class III	Biosynthesis of cofactors, prosthetic groups, and carriers	Ripx110	61.0092	2.6e-138	Mol Micro (2004) 53:1641
KPK_3193	outer membrane protein W	Cell envelope	Ripx48	36.0996	6.4e-25	Mol Micro (2004) 53:1641
KPK_2984	ATP-dependent helicase HrpA	Unknown function	Ripx93	47.619	0	Mol Micro (2004) 53:1641
KPK_2969	putative glutamate dehydrogenase	Amino acid biosynthesis	Ripx113	65.1551	4.5e-150	Mol Micro (2004) 53:1641
KPK_2941	fumarate hydratase	Energy metabolism	Ripx136	74.1866	1.5e-183	Mol Micro (2004) 53:1641
KPK_2809	BLUF domain/cyclic diguanylate phosphodiesterase	Regulatory functions	ipx59	35	1.7e-22	Mol Micro (2002) 44:73
KPK_2805	AP endonuclease, family 2	DNA metabolism	ipx61	48.2759	5.5e-58	Mol Micro (2002) 44:73
KPK_2803	YgbK domain protein	Unknown function	ipx53/hopAN1	45.2736	1.7e-81	Mol Micro (2002) 44:73
KPK_2789	BLUF domain/cyclic diguanylate phosphodiesterase	Regulatory functions	ipx59	35	1.7e-22	Mol Micro (2002) 44:73
KPK_2785	AP endonuclease, family 2	DNA metabolism	ipx61	48.2759	5.5e-58	Mol Micro (2002) 44:73
KPK_2783	YgbK domain protein	Unknown function	ipx53/hopAN1	45.2736	1.7e-81	Mol Micro (2002) 44:73
KPK_2765	urea ABC transporter, ATP-binding protein UrtD	Transport and binding proteins	ipx46	52.0661	4.8e-59	Mol Micro (2002) 44:73
KPK_2668	RND transporter, hydrophobe/amphiphile efflux-1 (HAE1) family	Cellular processes	Ripx151	37.9412	1.6e-179	Mol Micro (2004) 53:1641
KPK_2613	oxidoreductase, FAD/FMN-binding	Unknown function	Ripx131	40.9742	6.2e-66	Mol Micro (2004) 53:1641
KPK_2602	putative gamma-glutamyltransferase	Biosynthesis of cofactors, prosthetic groups, and carriers	Ripx122	35.4839	1.5e-64	Mol Micro (2004) 53:1641
KPK_2405	periplasmic glucan biosynthesis protein, MdoG	Protein fate	Ripx127	39.3214	9.5e-86	Mol Micro (2004) 53:1641
KPK_2276	acetyl-CoA acetyltransferase	Fatty acid and phospholipid metabolism	Ripx117	59.0331	2.2e-118	Mol Micro (2004) 53:1641
KPK_2177	RND transporter, hydrophobe/amphiphile efflux-1 (HAE1) family	Cellular processes	Ripx151	79.4721	0	Mol Micro (2004) 53:1641
KPK_2027	citrate:proton symporter	Transport and binding proteins	Ripx52	35.8796	3.3e-67	Mol Micro (2004) 53:1641
KPK_1971	long-chain-fatty-acid--CoA ligase	Fatty acid and phospholipid metabolism	ipx37	54.7872	9.1e-168	Mol Micro (2002) 44:73
KPK_1968	conserved hypothetical protein	Hypothetical proteins	Ripx144	45.023	6.7e-133	Mol Micro (2004) 53:1641
KPK_1869	response regulator UvrY	Regulatory functions	Ripx89	39.0476	2.5e-37	Mol Micro (2004) 53:1641
KPK_1599	beta-glucosidase, periplasmic	Energy metabolism	ipx49	60.5229	6.7e-259	Mol Micro (2002) 44:73
KPK_1538	nucleoid-associated protein NdpA	DNA metabolism	pig33.21	35.2239	4.9e-50	Env Micro (2005) 7:1379
KPK_1518	regulatory protein Ada	Regulatory functions	Ripx59	54.6784	2.2e-93	Mol Micro (2004) 53:1641
KPK_1442	amidophosphoribosyltransferase	Purines, pyrimidines, nucleosides, and nucleotides	Ripx118	59.2885	7.5e-157	Mol Micro (2004) 53:1641
KPK_1397	conserved hypothetical protein	Hypothetical proteins	Ripx80	36.1111	5.2e-07	Mol Micro (2004) 53:1641
KPK_1255	RNA methyltransferase, TrmH family, group 1	Protein synthesis	Ripx141	45.6067	1.6e-42	Mol Micro (2004) 53:1641
KPK_1243	sigma-54 dependent DNA-binding response regulator	Regulatory functions	Ripx99	37.037	1.5e-76	Mol Micro (2004) 53:1641
KPK_1221	L-aspartate oxidase	Biosynthesis of cofactors, prosthetic groups, and carriers	Ripx135	43.7985	5.4e-99	Mol Micro (2004) 53:1641
KPK_1211	alpha-ketoglutarate permease	Transport and binding proteins	Ripx130	55.7178	1.5e-119	Mol Micro (2004) 53:1641
KPK_1184	co-chaperone GrpE	Protein fate	Ripx68	41.4773	1.7e-24	Mol Micro (2004) 53:1641
KPK_1098	alanyl-tRNA synthetase	Protein synthesis	Ripx91	59.7285	2.7e-278	Mol Micro (2004) 53:1641
KPK_1020	RNA polymerase sigma factor RpoS	Transcription	Ripx92	50.3356	9.6e-70	Mol Micro (2004) 53:1641
KPK_0998	CTP synthase	Purines, pyrimidines, nucleosides, and nucleotides	Ripx115	62.3636	1.3e-186	Mol Micro (2004) 53:1641
KPK_0863	diaminopimelate decarboxylase	Amino acid biosynthesis	ipx42	64.951	4.5e-143	Mol Micro (2002) 44:73
KPK_0844	acetyl-CoA acetyltransferase	Fatty acid and phospholipid metabolism	Ripx117	60.4592	1.1e-123	Mol Micro (2004) 53:1641
KPK_0761	glycine dehydrogenase (decarboxylating)	Energy metabolism	Ripx129	61.3872	0	Mol Micro (2004) 53:1641
KPK_0760	glycine cleavage system H protein	Energy metabolism	ipx44	62.2047	1.2e-37	Mol Micro (2002) 44:73
KPK_0670	aromatic ring-opening dioxygenase	Energy metabolism	Ripx6	37.9061	3.4e-35	Mol Micro (2004) 53:1641
KPK_0664	glutamate-ammonia ligase adenylyltransferase	Amino acid biosynthesis	ipx38	47.162	4.8e-217	Mol Micro (2002) 44:73
KPK_0542	argininosuccinate synthase	Amino acid biosynthesis	Ripx123	77.0455	2.2e-182	Mol Micro (2004) 53:1641
KPK_0530	transcription elongation factor GreA	Transcription	pig44.10	57.7922	5.4e-44	Env Micro (2005) 7:1379
			Ripx94	55.0633	1.9e-41	Mol Micro (2004) 53:1641
KPK_0445	acriflavine resistance protein E	Cellular processes	Ripx58	54.0052	5.3e-92	Mol Micro (2004) 53:1641
KPK_0379	ABC transporter, ATP-binding protein	Transport and binding proteins	Ripx25	53.7383	1.1e-178	Mol Micro (2004) 53:1641
KPK_0319	starch synthase	Energy metabolism	Ripx134	42.6195	2.6e-92	Mol Micro (2004) 53:1641
KPK_0317	glycogen debranching enzyme GlgX	Energy metabolism	Ripx133	49.6743	9.9e-155	Mol Micro (2004) 53:1641
KPK_0232	AsmA family protein	Cell envelope	Ripx36	39.5448	6.1e-139	Mol Micro (2004) 53:1641
KPK_0179	putatitve membrane protein	Cell envelope	Ripx9	57.1429	2.5e-37	Mol Micro (2004) 53:1641
KPK_0104	conserved hypothetical protein TIGR00255	Hypothetical proteins	pig31.17	47.2222	3.6e-63	Env Micro (2005) 7:1379
KPK_0055	multidrug efflux transporter EefA	Transport and binding proteins	Ripx58	44	2.6e-76	Mol Micro (2004) 53:1641
KPK_0002	DNA polymerase III, beta subunit	DNA metabolism	Ripx61	45.082	7.8e-75	Mol Micro (2004) 53:1641
KPK_5453	heat shock protein HslVU, ATPase subunit HslU	Protein fate	Ripx63	65.5329	2e-149	Mol Micro (2004) 53:1641
KPK_5404	ATP-dependent DNA helicase Rep	DNA metabolism	ppi4	36.2319	1.5e-16	FEMS Micro Ecol (2004) 51:9
KPK_5292	DNA-binding protein HU, alpha subunit	DNA metabolism	Ripx152	55.5556	8.9e-19	Mol Micro (2004) 53:1641
KPK_5287	transcriptional regulatory protein ZraR	Regulatory functions	Ripx103	44.3425	5.2e-62	Mol Micro (2004) 53:1641
			Ripx99	42.5	7.9e-84	Mol Micro (2004) 53:1641
KPK_5244	DNA-damage-inducible protein F	DNA metabolism	Ripx62	43.1925	1.8e-77	Mol Micro (2004) 53:1641
KPK_5230	excinuclease ABC, A subunit	DNA metabolism	Ripx64	67.644	0	Mol Micro (2004) 53:1641
KPK_5103	YjeF family protein	Unknown function	Ripx146	41.2	2e-67	Mol Micro (2004) 53:1641
KPK_4902	sensor kinase CusS	Regulatory functions	Ripx100	39.7959	1.6e-51	Mol Micro (2004) 53:1641
KPK_4872	transcriptional regulator, LysR family	Regulatory functions	Ripx97	36.5188	6.8e-37	Mol Micro (2004) 53:1641
KPK_4659	acetolactate synthase, large subunit, isozyme III	Amino acid biosynthesis	ipx43	63.1944	1.3e-200	Mol Micro (2002) 44:73
KPK_4508	membrane-bound lytic murein transglycosylase D	Cell envelope	ipx10:11	39.3846	5.5e-58	Mol Micro (2002) 44:73
KPK_4476	succinate-semialdehyde dehydrogenase (NAD(P)(+))	Energy metabolism	Ripx109	66.5289	2.8e-173	Mol Micro (2004) 53:1641
KPK_4281	ATP-dependent protease La	Protein fate	Ripx67	70.6874	8.5e-291	Mol Micro (2004) 53:1641
KPK_4280	DNA-binding protein HU, beta subunit	DNA metabolism	Ripx152	51.6484	1.9e-18	Mol Micro (2004) 53:1641
KPK_4276	queuosine biosynthesis protein QueC	Unknown function	Ripx140	37.8505	1.1e-29	Mol Micro (2004) 53:1641
KPK_4236	acriflavine resistance protein A	Cellular processes	Ripx58	54.8813	5e-96	Mol Micro (2004) 53:1641
KPK_4216	copper-exporting ATPase	Transport and binding proteins	ipx33	42.915	1.6e-140	Mol Micro (2002) 44:73
KPK_4110	filamentous haemagglutinin family protein	Cellular processes	Ripx150	43.1818	3.4e-38	Mol Micro (2004) 53:1641
KPK_3887	tRNA-i(6)A37 thiotransferase enzyme MiaB	Protein synthesis	Ripx11	62.7232	3.2e-140	Mol Micro (2004) 53:1641
KPK_3872	glutaminyl-tRNA synthetase	Protein synthesis	Ripx90	56.5674	2.6e-170	Mol Micro (2004) 53:1641
KPK_3868	citrate:proton symporter	Transport and binding proteins	Ripx52	37.931	4.6e-70	Mol Micro (2004) 53:1641
KPK_3738	glycosyl transferase family protein	Cell envelope	Ripx112	41	4.1e-53	Mol Micro (2004) 53:1641
KPK_3600	aminopeptidase N	Protein fate	Ripx120	48.8294	1.5e-213	Mol Micro (2004) 53:1641
KPK_3595	NADPH-dependent FMN reductase	Energy metabolism	pig39.20	59.0909	1.4e-45	Env Micro (2005) 7:1379
KPK_3548	putative succinate-semialdehyde dehydrogenase (NAD(P)(+))	Energy metabolism	Ripx109	60.334	6.1e-155	Mol Micro (2004) 53:1641
KPK_3543	transcriptional regulator, LysR family	Regulatory functions	pig44.25	60.7383	1.5e-94	Env Micro (2005) 7:1379
KPK_3542	gamma-glutamyl-gamma-aminobutyraldehyde dehydrogenase	Central intermediary metabolism	Ripx148	43.3684	6.1e-91	Mol Micro (2004) 53:1641
KPK_3494	glucans biosynthesis protein G	Cell envelope	Ripx127	53.0938	1.5e-144	Mol Micro (2004) 53:1641
KPK_3476	integral membrane protein MviN	Unknown function	s1.6	81.8182	9.4e-63	Cur Micro (2006) 52:282
KPK_A0016	IS3 family element, transposase orfB	Mobile and extrachromosomal element functions	Ripx24	61.9231	1.3e-83	Mol Micro (2004) 53:1641
KPK_A0094	IS3 family element, transposase orfB	Mobile and extrachromosomal element functions	Ripx24	61.5385	1.4e-82	Mol Micro (2004) 53:1641
KPK_A0194	HAD hydrolase, IB family	Unknown function	ipx35	60.0985	1.3e-65	Mol Micro (2002) 44:73
KPK_B0042	IS3 family element, transposase orfB	Mobile and extrachromosomal element functions	Ripx24	47.3282	2.7e-56	Mol Micro (2004) 53:1641
* When more than one alignment from WUBLASTP occurred, the result for the lower %id alignment is presented
