# Supplementary material for: Complete Genome Sequence of the N2-Fixing Broad Host Range Endophyte Klebsiella pneumoniae 342 and Virulence Predictions Verified in Mice
Source: PLoS Genet. 2008 Jul 25;4(7):e1000141. doi: 10.1371/journal.pgen.1000141 (PMC2453333; doi:10.1371/journal.pgen.1000141)
Supplement: Table S11 — Identification of Signature-tagged K. pneumoniae KPPR1 Mutants Failing Recovery from Lungs or Spleens of Infected Mice [69] in Kp342 and MGH78578. (0.06 MB XLS) [file pgen.1000141.s014.xls]

## Sheet: Lawlor_Kp342_matches_table.txt
Table S11. Identification of Signature-tagged K. pneumoniae KPPR1 Mutants Failing Recovery from Lungs or Spleens of Infected Mice (Lawlor et al., 2005) in Kp342 and MGH78578
A. Kp342 and MGH78578 genes that matched with a WU-BLASTN e-value <= 1×10-5
	Kp342			MGH78578
Strain #	match	%id	e-value	match	%id	e-value	Description from genome annotation (Kp342)
1-7	KPK_1408	87.4286	1.6e-118	gi152971269	99.2857	2.9e-152	transcriptional regulator CynR
100-28	KPK_3654	93.3063	1.5e-94	gi152969465	98.5801	3.8e-105	putative membrane protein
100-44	KPK_4027	93.0693	1.9e-15	gi152973805	99.1279	8.2e-73	putative lipoprotein
104-24	KPK_3927	89.1419	4.6e-100	gi152969218	96.4974	4.5e-117	IbrA protein
11-25	KPK_0963	95.3344	4.9e-129	gi152971676	99.0669	8.1e-139	L-fuculokinase
11-28	KPK_0963	93.8872	4.6e-125	gi152971676	97.3354	5e-134	L-fuculokinase
12-3	KPK_2159	93.3492	4.1e-80	gi152970709	97.1496	1.2e-86	phosphoenolpyruvate synthase
14-28	KPK_1628	98.8235	1.6e-165	gi152971076	99.7386	2.1e-168	ABC transporter, permease protein
16-12	KPK_4027	95.7447	3.3e-25	gi152969128	100	1.1e-27	putative lipoprotein
16-28	KPK_4028	87.9747	9.8e-22	gi152973805	98.7805	6.9e-68	transcriptional activator RamA
18-22	KPK_0137	96.5184	4.2e-106	gi152972465	97.6789	1.5e-108	polysaccharide deacetylase family protein
21-35	KPK_5395	93.8124	4.2e-94	gi152972777	99.0244	2.5e-86	undecaprenyl-phosphate alpha-N-acetylglucosaminyl 1-phosphatetransferase
21-26	KPK_2041	96.7033	3.5e-151	gi152970822	99.2053	1.2e-164	conserved hypothetical protein
21-37	KPK_1514	99.1228	7.5e-73	gi152971175	99.4152	2.8e-73	sensor-like histidine kinase YojN
21-6	KPK_5255	93.8356	1.1e-82	gi152972897	97.7169	1.3e-89	maltose ABC transporter, permease protein MalG
25-42	KPK_1027	97.4684	7.2e-47	gi152971618	100	2.5e-49	4-hydroxybenzoate decarboxylase, subunit D
26-23	KPK_3071	92.9947	1.1e-108	gi152969874	97.4545	1.6e-114	intracellular protease, PfpI family
29-23	KPK_4027	96.5318	2e-32	gi152969128	100	6.7e-35	putative lipoprotein
31-29	KPK_1846	91.4934	9.9e-98	gi152970974	99.4329	7.8e-115	outer membrane protein, gram-negative porin family
32-1	KPK_4027	94.3038	5.1e-27	gi152969128	98.1013	1.8e-29	putative lipoprotein
32-2	KPK_3216	97.75	9.1e-83	gi152969780	100	1.9e-86	spheroplast protein Y
32-35	KPK_5395	96.1382	6.3e-100	gi152972777	98.1744	3.3e-104	undecaprenyl-phosphate alpha-N-acetylglucosaminyl 1-phosphatetransferase
33-35	KPK_5395	96.5377	2e-100	gi152972777	100	3.4e-85	undecaprenyl-phosphate alpha-N-acetylglucosaminyl 1-phosphatetransferase
39-24	KPK_2246	96.6667	2e-27	gi152970635	98.7342	7.6e-11	hypothetical protein
39-42	KPK_1027	97.4684	7.2e-47	gi152971618	100	2.5e-49	4-hydroxybenzoate decarboxylase, subunit D
43-22	KPK_0634	59.651	1.7e-41	gi152969128	88	1.5e-26	putative sensor protein EvgS
43-30	KPK_0081	96.8944	4.7e-168	gi152972521	99.0062	5.4e-175	PTS system, IIBC component
43-39	KPK_3747	93.6073	5.5e-127	gi152969381	99.6951	1.4e-143	transcriptional regulator, TetR family
43-40	KPK_3686	90.3537	1.1e-53	gi152973805	96.7442	7e-41	putative transporter
43-42	KPK_4028	87.9747	9.8e-22	gi152969128	88	1.5e-26	transcriptional activator RamA
43-48	KPK_4028	86.3636	1.8e-21	gi152969127	87.013	6.8e-22	transcriptional activator RamA
49-1	KPK_0106	75.3846	3.1e-28	gi152972495	97.3077	2.9e-52	conserved hypothetical protein
49-36	KPK_2691	91.5633	1.2e-73	gi152970229	98.5112	4.8e-85	sensory box-containing diguanylate cyclase/cyclic diguanylate phosphodiesterase
49-37	KPK_4028	87.9747	9.8e-22	gi152969128	95.7447	3.8e-25	transcriptional activator RamA
51-2	KPK_4335	92.5	4.5e-43	gi152968924	97.5	5.8e-48	putative sugar-specific permease, SgaT/UlaA family
51-29	KPK_1652	90.7865	9e-79	gi152971053	96.875	1e-90	PAP2 family protein
51-35	KPK_5395	97.25	2.6e-82	gi152972777	100	2.1e-64	undecaprenyl-phosphate alpha-N-acetylglucosaminyl 1-phosphatetransferase
56-19	KPK_3067	94.898	1.3e-157	gi152969877	98.3418	1.3e-168	conserved hypothetical protein
57-8	KPK_2425	84.9604	2.2e-59	gi152970479	90.7652	2.4e-68	ABC transporter, ATP-binding protein
58-32	KPK_2269	91.8841	3.5e-63	gi152970610	92.4638	5e-64	acetoin dehydrogenase
63-29	KPK_5089	89.5035	5e-124	gi152973050	98.7124	9.5e-151	ribonuclease R
66-45	KPK_3833	92.393	1.5e-118	gi152969301	97.1429	2.8e-130	cytochrome d ubiquinol oxidase, subunit II
7-13	KPK_3618	58.9354	6.6e-16	gi152969498	60.1518	4.3e-18	lipid A export permease/ATP-binding protein MsbA
71-42	KPK_1027	97.4684	7.2e-47	gi152971618	100	2.5e-49	4-hydroxybenzoate decarboxylase, subunit D
77-25	KPK_3686	95.8791	9.7e-73	gi152969435	97.5904	3e-32	putative transporter
77-47	KPK_3510	82.8508	2e-67	gi152969603	84.6325	1e-70	Tat-translocated enzyme
78-28	KPK_4027	94.4954	5.5e-18	gi152973805	99.5614	2.4e-47	putative lipoprotein
80-38	KPK_4263	80.6569	3.3e-35	gi152968991	90.5199	9.4e-57	hypothetical protein
80-47	KPK_2136	92.4268	4.5e-109	gi152970731	99.4526	2.7e-118	conserved hypothetical protein
81-24	KPK_3895	95.7198	2.1e-103	gi152969249	98.6381	1.6e-109	glutamate/aspartate ABC transporter, ATP-binding protein
81-25	KPK_5553	97.8292	3.2e-146	gi152972633	99.7106	1.6e-151	phosphate transport system regulatory protein PhoU
81-45	KPK_1226	94.7461	7.1e-113	gi152971427	99.8182	6.1e-120	sigma-E factor regulatory protein RseB
85-28	KPK_2891	88.5609	1.1e-45	gi152970118	92.6199	3.4e-50	multidrug resistance protein MdtI
89-32	KPK_4028	87.9747	9.8e-22	gi152973805	94.2943	5.1e-62	transcriptional activator RamA
9-1	KPK_4028	87.9747	9.8e-22	gi152972777	99.3939	2.5e-70	transcriptional activator RamA
91-38	KPK_5397	58.567	1.6e-08	gi152972775	59.3168	4.5e-09	thioredoxin
92-35	KPK_5395	97.0046	2.9e-89	gi152972777	99.7024	5.3e-72	undecaprenyl-phosphate alpha-N-acetylglucosaminyl 1-phosphatetransferase
94-34	KPK_0347	89.3103	1.3e-102	gi152972277	98.2729	4.3e-124	putative membrane protein
94-42	KPK_2282	94.2029	3.4e-24	gi152973805	87.1245	7.3e-37	conserved hypothetical protein
97-29	KPK_3197	66.5333	4.1e-60	gi152969798	65.6	2.7e-57	TonB-dependent siderophore receptor
98-28	KPK_4027	94.2857	4.4e-17	gi152973805	98.7879	1e-32	putative lipoprotein
98-34	KPK_5136	77.1523	4.1e-36	gi152973009	77.4834	1.5e-36	putative lipoprotein
B. Mutants from Lawlor et al. lacking mutant sequence to search							Description from Lawlor et al.
1-25							Thiamine pyrophosphate-requiring enzyme
12-25							Transthyretin-like protein
2-35							GlcNAc transferase; ECA synthesis
32-25							GlcNAc transferase; ECA synthesis
