# Supplementary material for: Complete Genome Sequence of the N2-Fixing Broad Host Range Endophyte Klebsiella pneumoniae 342 and Virulence Predictions Verified in Mice
Source: PLoS Genet. 2008 Jul 25;4(7):e1000141. doi: 10.1371/journal.pgen.1000141 (PMC2453333; doi:10.1371/journal.pgen.1000141)
Supplement: Table S12 — Identification of Signature-tagged K. pneumoniae C3091 Mutants Failing Recovery from Gastrointestinal and Urinary Tract Infection Mouse Models [68] in Kp342 and MGH78578. (0.04 MB XLS) [file pgen.1000141.s015.xls]

## Sheet: struve_mutants_wublastn.txt
Table S12. Identification of Signature-tagged K. pneumoniae C3091 Mutants Failing Recovery from Gastrointestinal and Urinary Tract Infection Mouse Models (Struve et al., 2003) in Kp342 and MGH78578
A. Kp342 and MGH78578 genes that matched with a WU-BLASTN e-value <= 1×10-5
	Kp342			MGH78578
Strain #	match	%id	e-value	match	%id	e-value	Description from genome annotation
10A1	KPK_3468	79	4.5e-119	gi152969642	80.8487	1e-125	fatty acid/phospholipid synthesis protein PlsX
14A1	KPK_5293	79	6.6e-75	gi152972861	83.8028	1.9e-87	conserved hypothetical protein
14B11	KPK_0121	93	2.9e-58	gi152972480	99.1228	7.3e-72	glycosyl transferase, group 2 family protein
14B1	KPK_1277	97	8.4e-59	gi152971374	98.6348	7.3e-61	conserved hypothetical protein
17D3	KPK_2380	93	1.4e-85	gi152970520	98.4479	5.6e-95	electron transport complex, RnfABCDGE type, G subunit
1D9	KPK_5047	95	1.3e-138	gi152973089	96.547	2.9e-149	conserved hypothetical protein
21E1	KPK_4692	85	8.7e-111	gi152968631	93.8436	1.8e-130	chaperone/peptidyl-prolyl cis-trans isomerase SurA
24B9	KPK_3583	94	1.3e-118	gi152969543	99.3846	3.5e-141	outer membrane protein A
26C5	KPK_0502	87	7.1e-153	gi152972133	93.75	5.7e-178	aerobic respiration control sensor protein ArcB
27G5	KPK_0820	87	9.3e-103	gi152971804	96.6722	1.5e-122	type 1 fimbriae regulatory protein FimB
4H11	KPK_0129	93	4e-144	gi152972472	96.2963	2.8e-154	surface polymer ligase WaaL
5D9	KPK_0393	86	3.8e-149	gi152972837	86.8943	3.3e-151	translation elongation factor Tu
B. Kp342 and MGH78578 genes with no match or a match with a WU-BLASTN e-value > 1×10-5
	Kp342			MGH78578
Strain #	match	%id	e-value	match	%id	e-value	Description from Struve et al., 2003
12H9	-	-	-	gi152971472	55.5556	1.1	gmd (Fucose synthesis)
22D1	-	-	-	-	-	-	wbbO (O-antigen synthesis)
4C9	-	-	-	gi152973589	62.2378	5	Unknown (Capsule gene - Struve personal communication)
5B9	-	-	-	-	-	-	fd (Fucose synthesis)
