# Supplementary material for: Complete Genome Sequence of the N2-Fixing Broad Host Range Endophyte Klebsiella pneumoniae 342 and Virulence Predictions Verified in Mice
Source: PLoS Genet. 2008 Jul 25;4(7):e1000141. doi: 10.1371/journal.pgen.1000141 (PMC2453333; doi:10.1371/journal.pgen.1000141)
Supplement: Table S13 — Identification of K. pneumoniae CG43 Genes from IVET [70] in Kp342 and MGH78578. (0.04 MB XLS) [file pgen.1000141.s016.xls]

## Sheet: Sheet1
Table S13. Identification of K. pneumoniae CG43 Genes from IVET (Lai et al., 2001) in Kp342 and MGH78578
A. Kp342 and MGH78578 genes that matched with a WU-BLASTN e-value <= 1×10-5
	Kp342			MGH78578
Strain #	match	%id	e-value	match	%id	e-value	Description from genome annotation (Kp342)
gi11967821	KPK_3091	96.8896	2.1e-133	gi152969865	99.5334	2.4e-140	hypothetical protein
gi11967822	KPK_3593	93.9024	1.9e-85	gi152969533	80.0505	1.2e-72	MOSC domain protein
gi11967843	KPK_1483	76.1589	1.1e-08	gi152971204	77.8523	1.1e-09	NADH-quinone oxidoreductase, N subunit
gi11967815	KPK_3976	95.776	6.3e-206	gi152969173	98.4283	6.3e-217	ferrienterobactin receptor
gi11967831	KPK_1511	99.5098	3.7e-88	gi152971178	99.7549	1.4e-88	DNA gyrase, A subunit
gi7635894		-	-	-	-	-
gi7635893		-	-	-	-	-
gi11967835	KPK_0368	93.3735	1.1e-94	gi152972257	97.5904	3.1e-103	peptidyl-prolyl cis-trans isomerase A
gi11967817	KPK_1566	98.3333	6.8e-36	gi152971139	99.4444	9.8e-37	PTS system fructose-specific phosphotransferase enzyme IIA component
gi16580625	KPK_1045	98.9362	7.4e-59	gi152971599	99.2908	2.7e-59	sugar binding transcriptional regulator, LacI family
gi11967837	KPK_2013	97.5238	1.2e-109	gi152970843	100	5.7e-115	transcriptional regulator tdcA
gi11967825	KPK_3590	89.726	1.3e-21	gi152969535	95.2055	5.9e-25	ABC transporter, ATP-binding protein
gi11967839	KPK_4547	95.3488	1.1e-67	gi152968767	100	3.3e-74	1-deoxy-D-xylulose 5-phosphate reductoisomerase
gi11967833	KPK_2933	94.7808	1.4e-93	gi152970077	99.7908	1.1e-103	conserved hypothetical protein
gi11967841	KPK_1507	95.4357	9e-46	gi152971182	99.5851	7.3e-50	2Fe-2S iron-sulfur cluster-binding protein
gi11967829	KPK_4373	97.3881	8.8e-54	gi152968888	98.1343	1.3e-54	acyltransferase domain protein
gi11967823	KPK_0331	97.3868	3.7e-119	gi152972292	99.6516	1.8e-124	IscR-regulated protein YhgI
gi11967844	KPK_5207	89.1892	1e-15	gi152972937	100	1e-20	cyclic diguanylate phosphodiesterase (EAL) domain protein
gi11967827	KPK_2465	75.6654	2.6e-27	gi152970443	97.093	4.1e-33	sugar transporter, glycoside-pentoside-hexuronide (GPH):cation symporter family
gi11967819	KPK_4791	98.2456	4.9e-33	gi152973290	99.2157	9.3e-53	hypothetical protein
